# Supplementary material for: (Z)-3-Ferrocenyl-2-(3-pyrid­yl)­acrylo­nitrile
Source: Acta Crystallogr Sect E Struct Rep Online. 2008 Aug 16;64(Pt 9):m1165. doi: 10.1107/S1600536808025531 (PMC2960549; doi:10.1107/S1600536808025531)
Supplement: Supplementary file 2 [file e-64-m1165-Isup2.hkl]

# 
# h,k,l, Fc-squared, Fo-squared, sigma(Fo-squared) and status flag 
# 
data_I
_shelx_title ' shelxl in P2(1)/c' 
_shelx_refln_list_code          4 
_shelx_F_calc_maximum      248.15 
_exptl_crystal_F_000       648.00 
_reflns_d_resolution_high  0.7693 
 
loop_ 
 _symmetry_equiv_pos_as_xyz 
 'x, y, z' 
 '-x, y+1/2, -z+1/2' 
 '-x, -y, -z' 
 'x, -y-1/2, z-1/2' 
 
_cell_length_a    11.5522 
_cell_length_b     9.2557 
_cell_length_c    14.4582 
_cell_angle_alpha  90.000 
_cell_angle_beta  111.679 
_cell_angle_gamma  90.000 
 
_shelx_F_squared_multiplier     1.000 
 
loop_ 
 _refln_index_h 
 _refln_index_k 
 _refln_index_l 
 _refln_F_squared_calc 
 _refln_F_squared_meas 
 _refln_F_squared_sigma 
 _refln_observed_status 
   2   0   0    61580.29    55514.64    222.95 o 
   3   0   0     2041.73     1976.64     34.34 o 
   4   0   0     1623.17     1704.50     31.60 o 
   5   0   0        2.08        2.83     13.44 o 
   6   0   0      908.44      933.51     29.76 o 
   7   0   0     1304.35     1249.26     39.76 o 
   8   0   0      601.92      591.51     32.19 o 
   9   0   0      605.37      609.69     36.02 o 
  10   0   0       47.76       61.69     41.00 o 
  11   0   0      131.86      145.72     40.05 o 
  12   0   0       47.31       36.11     31.86 o 
  13   0   0       68.44      124.94     41.27 o 
   2   1   0      529.36      549.53      9.86 o 
   3   1   0     7422.13     7331.07     39.19 o 
   4   1   0      787.27      767.16     19.55 o 
   5   1   0      888.90      850.33     29.64 o 
   6   1   0      436.61      427.16     18.36 o 
   7   1   0      586.90      524.60     22.68 o 
   8   1   0       98.38       95.24     12.60 o 
   9   1   0      123.78      140.72     21.84 o 
  10   1   0      268.30      329.69     29.46 o 
  11   1   0       29.45       57.58     18.64 o 
  12   1   0       36.80       66.16     18.25 o 
  13   1   0        1.07      -15.17     22.70 o 
   0   2   0     4171.20     4182.75     32.40 o 
   1   2   0     1466.54     1574.10     64.46 o 
   2   2   0      373.65      354.79     11.70 o 
   3   2   0      117.44      107.60      9.47 o 
   4   2   0      104.54      106.03      9.93 o 
   5   2   0     1415.84     1517.35     26.99 o 
   6   2   0      619.49      596.25     23.01 o 
   7   2   0        3.27       20.06      9.32 o 
   8   2   0       13.29       11.58      9.35 o 
   9   2   0      228.26      247.83     26.06 o 
  10   2   0        0.14       -1.79      9.78 o 
  11   2   0       67.59       29.26     21.38 o 
  12   2   0       18.14       24.31     19.38 o 
  13   2   0       37.89       38.78     14.87 o 
   1   3   0       59.94       56.94     12.21 o 
   2   3   0      187.05      179.82      8.22 o 
   3   3   0       36.65       37.23      8.02 o 
   4   3   0        0.57       13.74     11.73 o 
   5   3   0        2.09       -4.20      9.64 o 
   6   3   0      490.06      486.65     20.95 o 
   7   3   0       22.15       30.03     13.01 o 
   8   3   0      374.55      391.00     23.25 o 
   9   3   0       91.54       57.36     19.57 o 
  10   3   0      153.29      182.16     21.82 o 
  11   3   0       15.50       16.12     24.72 o 
  12   3   0        4.13       25.12     16.96 o 
  13   3   0        0.07       11.18     15.08 o 
   0   4   0     3247.86     3168.17     82.15 o 
   1   4   0      482.50      498.91      9.93 o 
   2   4   0     2657.36     2658.84     42.14 o 
   3   4   0      676.72      710.30     15.77 o 
   4   4   0     3909.97     4168.81     44.90 o 
   5   4   0     1043.47     1082.26     27.04 o 
   6   4   0      864.99      822.41     34.84 o 
   7   4   0      550.77      571.71     24.31 o 
   8   4   0      439.38      458.93     22.88 o 
   9   4   0      217.35      223.54     24.64 o 
  10   4   0       41.61       22.50     15.56 o 
  11   4   0      149.07      138.17     21.70 o 
  12   4   0        0.46       13.94     24.31 o 
  13   4   0       62.18       71.78     27.84 o 
   2   5   0       81.02      104.19     19.27 o 
   3   5   0     2443.57     2350.42     56.16 o 
   4   5   0        9.34        5.54      9.66 o 
   5   5   0     1534.19     1497.53     29.62 o 
   6   5   0      475.62      431.42     21.20 o 
   7   5   0      591.73      656.66     31.63 o 
   8   5   0      374.62      370.72     21.76 o 
   9   5   0       76.39      109.14     19.29 o 
  10   5   0      259.14      243.96     27.15 o 
  11   5   0       89.59       52.30     18.14 o 
  12   5   0      104.16      112.72     52.83 o 
   0   6   0     1463.47     1469.97     34.06 o 
   1   6   0      203.28      221.38     19.86 o 
   2   6   0     1846.49     1758.82     43.14 o 
   3   6   0      406.60      402.33     31.03 o 
   4   6   0      746.45      767.18     34.63 o 
   5   6   0      153.29      112.43     27.49 o 
   6   6   0      276.70      304.10     29.59 o 
   7   6   0       48.52       58.22     15.59 o 
   8   6   0      151.06      157.70     25.84 o 
   9   6   0      267.20      273.29     35.21 o 
  10   6   0       88.22       97.04     18.71 o 
  11   6   0      131.32       89.28     24.58 o 
  12   6   0       11.93       20.31     30.38 o 
   1   7   0       87.09       76.17     20.50 o 
   2   7   0        0.56       25.66     15.66 o 
   3   7   0        2.44       27.30     17.64 o 
   4   7   0       20.65       23.45     19.45 o 
   5   7   0       34.29       76.21     20.06 o 
   6   7   0       55.84       58.25     16.86 o 
   7   7   0       20.97       37.47     17.32 o 
   8   7   0       43.23       41.40     17.37 o 
   9   7   0       27.24       40.74     14.73 o 
  10   7   0        0.49        6.77     14.27 o 
  11   7   0        7.44       10.05     28.29 o 
   0   8   0       18.17       46.47     40.56 o 
   1   8   0        6.57       29.43     25.50 o 
   2   8   0       36.63       26.31     17.45 o 
   3   8   0        8.00       17.94     17.81 o 
   4   8   0        7.16       25.24     20.74 o 
   5   8   0       14.67       39.15     14.21 o 
   6   8   0        1.56       25.22     17.09 o 
   7   8   0       29.34       49.14     19.17 o 
   8   8   0        4.50       13.69     21.72 o 
   9   8   0        3.91        6.77     25.19 o 
  10   8   0        0.00       16.88     17.39 o 
   1   9   0      346.62      316.14     34.34 o 
   2   9   0        2.48       18.22     25.28 o 
   3   9   0      280.03      294.82     41.84 o 
   4   9   0       82.15       75.32     20.92 o 
   5   9   0      111.72       73.33     20.90 o 
   6   9   0       87.01       75.99     19.52 o 
   7   9   0       57.11       58.57     34.90 o 
   8   9   0        3.49       67.35     25.83 o 
   9   9   0        0.70       16.42     22.61 o 
   0  10   0      685.73      874.05     81.36 o 
   1  10   0        6.80       55.54     28.46 o 
   2  10   0      829.22      808.41     48.04 o 
   3  10   0       25.37       65.17     31.30 o 
   4  10   0      536.94      505.47     47.13 o 
   5  10   0       59.82       64.27     31.21 o 
   6  10   0      123.46      106.74     29.50 o 
   7  10   0       39.50       21.00     18.70 o 
   1  11   0       28.54       29.65     27.52 o 
   2  11   0       40.47       48.30     29.33 o 
   3  11   0       72.36       90.47     28.82 o 
   4  11   0        2.34       12.22     42.30 o 
   5  11   0       41.65       60.27     24.01 o 
   0  12   0       71.90       74.88     55.58 o 
   1  12   0        6.49       60.73     40.75 o 
 -14   1   1        9.75       13.40     30.92 o 
 -13   1   1       81.03       53.82     22.92 o 
 -12   1   1       28.35       30.45     19.78 o 
 -11   1   1      297.69      310.72     37.79 o 
 -10   1   1       90.59      112.06     17.43 o 
  -9   1   1      561.19      525.53     24.78 o 
  -8   1   1       54.96       48.38     14.56 o 
  -7   1   1      826.97      808.88     24.37 o 
  -6   1   1       40.14       27.19      8.63 o 
  -5   1   1      717.72      696.51     18.34 o 
  -4   1   1      200.96      163.25     13.78 o 
  -3   1   1       56.69       49.97      8.95 o 
  -2   1   1     2542.47     2510.03     17.44 o 
  -1   1   1      437.10      452.14      6.43 o 
   0   1   1     1589.59     1552.61     13.11 o 
   1   1   1        5.59        6.57      3.28 o 
   2   1   1     3821.09     3943.96     21.61 o 
   3   1   1      727.20      726.63     14.02 o 
   4   1   1      149.36      119.20     10.55 o 
   5   1   1        9.89       17.68      6.41 o 
   6   1   1      371.69      344.05     20.91 o 
   7   1   1       50.18       62.59      9.80 o 
   8   1   1      240.64      239.14     26.23 o 
   9   1   1       48.07       40.27     11.03 o 
  10   1   1      346.41      344.42     39.13 o 
  11   1   1       44.47       38.79     16.85 o 
  12   1   1       19.12       12.16     19.31 o 
  13   1   1       33.56       21.58     15.20 o 
 -14   2   1       48.44       46.26     36.45 o 
 -13   2   1        3.57       11.04     18.93 o 
 -12   2   1      237.88      184.60     32.69 o 
 -11   2   1      211.10      202.00     26.45 o 
 -10   2   1      202.15      237.58     30.38 o 
  -9   2   1     1913.83     1942.84     40.23 o 
  -8   2   1      501.26      530.46     25.55 o 
  -7   2   1     1736.73     1816.15     42.88 o 
  -6   2   1      344.62      294.86     19.59 o 
  -5   2   1     2584.42     2649.78     33.96 o 
  -4   2   1     1465.46     1414.70     23.06 o 
  -3   2   1     1031.77     1001.74     17.39 o 
  -2   2   1      262.68      272.64     14.67 o 
  -1   2   1    11514.18    11909.72     92.29 o 
   0   2   1      394.62      419.76     10.21 o 
   1   2   1     7515.75     7481.05     34.18 o 
   2   2   1      531.93      502.84     13.59 o 
   3   2   1     4854.01     4784.96     41.30 o 
   4   2   1       20.87       20.13      6.88 o 
   5   2   1     3502.81     3675.57     38.58 o 
   6   2   1      177.28      163.00     25.76 o 
   7   2   1     1636.33     1708.57     38.75 o 
   8   2   1      106.30      138.09     21.73 o 
   9   2   1      677.05      707.81     56.41 o 
  10   2   1        1.57       14.41     17.06 o 
  11   2   1      112.81      133.83     27.30 o 
  12   2   1       87.39       62.47     21.53 o 
  13   2   1       72.67       38.19     21.00 o 
 -13   3   1       47.12       57.82     24.91 o 
 -12   3   1       14.75      -20.82     20.82 o 
 -11   3   1      204.63      263.73     29.19 o 
 -10   3   1       12.73        0.44     16.65 o 
  -9   3   1      506.43      563.74     29.79 o 
  -8   3   1      212.92      249.52     18.99 o 
  -7   3   1     1435.61     1501.19     34.73 o 
  -6   3   1     1275.58     1296.49     27.49 o 
  -5   3   1     1917.17     1917.02     32.40 o 
  -4   3   1     2829.00     2715.94     32.39 o 
  -3   3   1      947.89      916.06     17.47 o 
  -2   3   1     1201.68     1120.79     23.07 o 
  -1   3   1      264.59      242.33     10.25 o 
   0   3   1        9.08        1.73      6.69 o 
   1   3   1        6.19       -0.08      6.61 o 
   2   3   1     7027.94     7087.68     42.92 o 
   3   3   1        3.20       -7.90      7.99 o 
   4   3   1     5417.26     5549.11     49.67 o 
   5   3   1       50.44       32.95     10.96 o 
   6   3   1     2239.86     2265.53     34.41 o 
   7   3   1      185.44      169.51     20.49 o 
   8   3   1      625.74      681.13     40.51 o 
   9   3   1       96.97       91.42     23.02 o 
  10   3   1      453.03      548.21     53.09 o 
  11   3   1        0.36       12.67     20.87 o 
  12   3   1      105.42       80.99     24.02 o 
  13   3   1       12.45       37.74     25.41 o 
 -13   4   1        0.34       25.73     23.72 o 
 -12   4   1       82.63       68.67     25.24 o 
 -11   4   1       79.37      101.47     18.41 o 
 -10   4   1      282.44      296.21     35.49 o 
  -9   4   1      149.48      150.39     16.01 o 
  -8   4   1      132.71      150.21     17.12 o 
  -7   4   1       88.65       80.85     13.01 o 
  -6   4   1      550.16      557.67     23.10 o 
  -5   4   1      378.81      336.90     16.82 o 
  -4   4   1     2625.19     2779.73     32.19 o 
  -3   4   1     1781.57     1854.83     35.46 o 
  -2   4   1     3792.73     3914.54     60.66 o 
  -1   4   1     1195.92     1192.63     27.14 o 
   0   4   1      715.89      674.34     16.92 o 
   1   4   1     1945.78     1819.05     35.17 o 
   2   4   1        3.74       -2.04      6.06 o 
   3   4   1     2438.60     2466.90     31.29 o 
   4   4   1      106.95       94.78     12.33 o 
   5   4   1      972.77      992.16     26.63 o 
   6   4   1       92.34      100.68     13.65 o 
   7   4   1       27.83       36.77      9.93 o 
   8   4   1      108.63       93.82     17.53 o 
   9   4   1        0.93       -2.24     14.85 o 
  10   4   1       14.59       13.90     14.52 o 
  11   4   1       38.64       83.08     25.44 o 
  12   4   1       14.65       56.05     25.23 o 
 -12   5   1        0.50       24.83     31.20 o 
 -11   5   1        0.66       13.09     15.48 o 
 -10   5   1       20.95       26.54     12.01 o 
  -9   5   1        5.08       25.05     12.24 o 
  -8   5   1       35.00       41.31     16.35 o 
  -7   5   1        4.59        8.79     12.05 o 
  -6   5   1       13.66       11.24     10.12 o 
  -5   5   1       31.94       51.22     15.39 o 
  -4   5   1       53.46       77.97     16.02 o 
  -3   5   1       97.21       87.91     16.67 o 
  -2   5   1       17.14       31.32     16.02 o 
  -1   5   1        2.15       21.40     10.57 o 
   0   5   1      188.27      184.96     12.37 o 
   1   5   1      550.10      540.93     19.37 o 
   2   5   1        3.02       14.88      7.27 o 
   3   5   1       26.03       17.55      6.28 o 
   4   5   1      201.56      214.78     13.65 o 
   5   5   1      100.71       97.53     19.26 o 
   6   5   1        2.08       18.63     10.89 o 
   7   5   1        3.63       17.65     12.29 o 
   8   5   1      110.53       73.34     21.40 o 
   9   5   1      206.26      169.75     24.01 o 
  10   5   1       37.08       32.34     26.35 o 
  11   5   1        0.00       57.72     31.91 o 
  12   5   1        0.33       15.17     31.15 o 
 -12   6   1       15.89       21.03     28.30 o 
 -11   6   1        4.53       48.12     17.38 o 
 -10   6   1       34.23       28.08     19.02 o 
  -9   6   1        6.57       34.03     22.15 o 
  -8   6   1      302.88      307.89     24.20 o 
  -7   6   1       10.60       19.21     15.74 o 
  -6   6   1       79.45      101.98     19.65 o 
  -5   6   1      274.25      299.45     24.55 o 
  -4   6   1      169.56      175.10     20.44 o 
  -3   6   1      135.33      133.00     21.13 o 
  -2   6   1       66.03       72.67     19.68 o 
  -1   6   1      888.51      855.13     26.71 o 
   0   6   1       14.57       24.26      9.51 o 
   1   6   1      271.03      243.14     18.24 o 
   2   6   1       48.04       38.32     16.21 o 
   3   6   1      120.00      103.62     17.92 o 
   4   6   1       30.55       36.57     16.26 o 
   5   6   1      106.67      152.94     22.40 o 
   6   6   1       12.94       14.26     15.82 o 
   7   6   1       39.61       39.59     16.51 o 
   8   6   1       31.42       34.08     19.82 o 
   9   6   1       44.59       48.55     20.08 o 
  10   6   1        3.86       17.17     16.88 o 
  11   6   1        0.09       38.06     30.94 o 
 -11   7   1       22.77       23.92     26.09 o 
 -10   7   1        6.43       23.83     12.84 o 
  -9   7   1       61.82       42.26     23.40 o 
  -8   7   1       82.24       61.49     19.67 o 
  -7   7   1      349.93      390.46     35.40 o 
  -6   7   1      183.57      231.02     27.12 o 
  -5   7   1      272.03      309.74     26.08 o 
  -4   7   1      204.59      183.71     22.30 o 
  -3   7   1       42.79       46.57     19.18 o 
  -2   7   1      248.10      240.00     21.10 o 
  -1   7   1       55.19       53.81     16.29 o 
   0   7   1      803.10      785.97     37.20 o 
   1   7   1        3.19        4.70     13.42 o 
   2   7   1      577.69      613.40     30.97 o 
   3   7   1       10.32       41.23     16.82 o 
   4   7   1      174.26      185.34     22.19 o 
   5   7   1      106.69      145.35     20.61 o 
   6   7   1      783.32      821.42     42.66 o 
   7   7   1       58.46       48.23     15.27 o 
   8   7   1      609.84      556.03     43.58 o 
   9   7   1        0.35       -8.32     19.15 o 
  10   7   1      110.42       66.81     23.35 o 
  11   7   1        2.95       -1.39     56.50 o 
 -10   8   1      124.33      111.35     25.46 o 
  -9   8   1       92.03       92.08     22.07 o 
  -8   8   1      133.20      112.34     22.90 o 
  -7   8   1      389.20      362.96     31.26 o 
  -6   8   1       86.83      113.98     22.36 o 
  -5   8   1      458.45      456.78     32.26 o 
  -4   8   1      261.86      337.24     28.62 o 
  -3   8   1      437.61      429.91     26.63 o 
  -2   8   1      526.18      510.85     27.63 o 
  -1   8   1      292.81      268.66     31.56 o 
   0   8   1       20.84       55.71     28.17 o 
   1   8   1      284.72      287.67     36.81 o 
   2   8   1        9.80       11.58     17.77 o 
   3   8   1      640.33      643.82     32.60 o 
   4   8   1        1.81       42.07     17.81 o 
   5   8   1     1014.27     1176.09     45.56 o 
   6   8   1        0.14       11.87     14.60 o 
   7   8   1      546.06      604.31     70.63 o 
   8   8   1       43.22       63.57     24.33 o 
   9   8   1      176.65      238.59     35.82 o 
  10   8   1       48.04       51.99     21.41 o 
  -9   9   1      134.86      155.50     31.26 o 
  -8   9   1        0.40       15.26     20.99 o 
  -7   9   1      432.11      423.63     33.36 o 
  -6   9   1       46.31       45.12     20.36 o 
  -5   9   1      267.38      257.93     25.45 o 
  -4   9   1       77.48       79.45     22.45 o 
  -3   9   1       36.20       55.86     28.17 o 
  -2   9   1       17.92       51.37     26.36 o 
  -1   9   1       18.97       41.25     27.47 o 
   0   9   1      240.65      225.91     34.23 o 
   1   9   1       45.52       56.10     27.43 o 
   2   9   1      289.20      246.60     35.56 o 
   3   9   1        0.15       22.46     27.10 o 
   4   9   1      256.66      209.80     25.52 o 
   5   9   1       21.92       39.02     20.42 o 
   6   9   1      190.53      171.64     24.93 o 
   7   9   1        0.38      -17.21     25.27 o 
   8   9   1      142.10      141.86     30.38 o 
  -8  10   1        3.59        0.63     32.96 o 
  -7  10   1       14.55       14.74     30.78 o 
  -6  10   1       21.09        6.04     18.75 o 
  -5  10   1        2.25        3.74     27.82 o 
  -4  10   1       14.78       42.17     37.03 o 
  -3  10   1       65.95       69.63     28.47 o 
  -2  10   1       10.23      -26.17     26.17 o 
  -1  10   1      158.72      171.57     32.54 o 
   0  10   1        2.11       -3.18     26.74 o 
   1  10   1       82.48       90.93     28.66 o 
   2  10   1        0.01       27.54     28.48 o 
   3  10   1       26.59       68.10     34.86 o 
   4  10   1        6.01       16.80     25.42 o 
   5  10   1       40.50       40.23     29.60 o 
   6  10   1       42.15       42.16     29.91 o 
   7  10   1       35.03       44.39     23.35 o 
  -5  11   1        1.07       12.95     25.19 o 
  -4  11   1        0.87       17.41     22.96 o 
  -3  11   1        9.96       28.36     18.42 o 
  -2  11   1        9.03       71.29     30.53 o 
  -1  11   1       14.86        9.18     26.87 o 
   0  11   1        0.38       32.86     28.15 o 
   1  11   1       58.45       34.62     28.06 o 
   2  11   1        5.83        3.36     25.61 o 
   3  11   1       48.54       69.35     28.22 o 
   4  11   1        0.11       -5.47     25.62 o 
   5  11   1        0.14       27.88     32.00 o 
   0  12   1        6.58        7.46     29.35 o 
 -14   0   2        7.77        0.02     32.04 o 
 -13   0   2       39.79       13.18     40.09 o 
 -12   0   2       48.12       39.28     24.00 o 
 -11   0   2       50.71       44.83     17.60 o 
 -10   0   2       84.94       54.94     15.43 o 
  -9   0   2      723.42      897.03     58.80 o 
  -8   0   2      276.68      264.71     28.01 o 
  -7   0   2     2677.20     2957.30    105.19 o 
  -6   0   2      572.82      590.49     28.82 o 
  -5   0   2     9405.54     9550.46     81.31 o 
  -4   0   2     1735.03     1760.86     53.82 o 
  -3   0   2     2685.23     2708.47     34.42 o 
  -1   0   2     2540.23     2636.68     28.44 o 
   0   0   2    18186.26    17231.92     67.87 o 
   1   0   2    11224.15    11578.75     76.14 o 
   2   0   2     7670.07     7865.06     44.39 o 
   3   0   2      411.84      441.44     13.97 o 
   4   0   2     4694.32     4922.72    113.30 o 
   5   0   2     1092.68     1269.39     30.15 o 
   6   0   2      815.71      740.57     31.44 o 
   7   0   2      483.35      411.27     42.81 o 
   8   0   2     1442.73     1495.63    174.50 o 
   9   0   2       26.68        8.78     16.35 o 
  10   0   2      149.79      222.74     40.88 o 
  11   0   2       31.70       88.38     42.64 o 
  12   0   2      107.01      132.19     41.64 o 
  13   0   2        0.07       28.55     22.83 o 
 -14   1   2       79.94       79.68     23.59 o 
 -13   1   2        0.83       18.71     14.19 o 
 -12   1   2      115.67      145.35     27.07 o 
 -11   1   2       96.93       78.42     17.44 o 
 -10   1   2      585.61      596.89     26.87 o 
  -9   1   2      320.03      308.25     20.23 o 
  -8   1   2     2158.84     2135.48     36.82 o 
  -7   1   2      422.80      446.42     28.93 o 
  -6   1   2     1953.56     1858.02     31.29 o 
  -5   1   2     1373.60     1399.72     25.83 o 
  -4   1   2      588.98      536.60     15.02 o 
  -3   1   2     1483.00     1425.84     18.38 o 
  -2   1   2    27958.05    28082.00    114.70 o 
  -1   1   2     7721.67     7791.74     29.08 o 
   0   1   2    15133.65    14623.93     40.68 o 
   1   1   2    14032.18    14251.11     41.16 o 
   2   1   2     1129.70     1117.02     11.91 o 
   3   1   2       90.48       95.00     13.34 o 
   4   1   2      474.98      451.60     17.52 o 
   5   1   2      433.73      333.76     24.73 o 
   6   1   2       50.29       56.41     12.57 o 
   7   1   2      523.40      489.64     40.03 o 
   8   1   2       93.31       85.35     15.48 o 
   9   1   2      373.90      400.92     38.29 o 
  10   1   2       51.15       29.88     24.93 o 
  11   1   2      215.99      269.07     36.11 o 
  12   1   2        2.51        8.02     14.66 o 
  13   1   2       49.58       86.12     22.96 o 
 -14   2   2        1.31       14.49     14.77 o 
 -13   2   2       23.04       -3.68     17.89 o 
 -12   2   2        1.86       -9.47     19.69 o 
 -11   2   2      108.39      101.36     17.48 o 
 -10   2   2       60.01       37.09     11.55 o 
  -9   2   2      207.54      215.37     17.62 o 
  -8   2   2      339.81      322.78     20.97 o 
  -7   2   2      186.58      183.51     15.93 o 
  -6   2   2      839.62      840.42     24.88 o 
  -5   2   2      860.71      865.90     21.06 o 
  -4   2   2      373.42      381.95     16.15 o 
  -3   2   2      568.72      573.27     14.24 o 
  -2   2   2    10656.12    10875.54     42.96 o 
  -1   2   2     1812.02     1797.54     20.21 o 
   0   2   2    14633.57    15128.95     59.94 o 
   1   2   2     2508.27     2443.64     24.39 o 
   2   2   2      395.65      335.66     12.52 o 
   3   2   2       88.25       80.68      7.78 o 
   4   2   2     1309.49     1299.94     19.31 o 
   5   2   2        0.34        4.57      9.38 o 
   6   2   2      153.36      152.72     20.02 o 
   7   2   2       17.08       27.34     16.10 o 
   8   2   2       47.03       47.13     19.87 o 
   9   2   2       56.69       68.86     26.52 o 
  10   2   2        2.97       10.92     24.55 o 
  11   2   2       17.44       16.91     21.65 o 
  12   2   2        0.40       20.62     21.08 o 
  13   2   2        2.67       31.51     22.44 o 
 -14   3   2        1.06      -14.28     60.14 o 
 -13   3   2       13.42       37.21     20.15 o 
 -12   3   2        2.46        3.31      9.16 o 
 -11   3   2        1.66        1.61     12.60 o 
 -10   3   2       99.31       89.28     14.13 o 
  -9   3   2        0.07       17.88     11.95 o 
  -8   3   2       29.47       26.76     11.73 o 
  -7   3   2      233.08      216.17     16.70 o 
  -6   3   2     1220.88     1343.13     30.32 o 
  -5   3   2      315.53      326.22     16.25 o 
  -4   3   2     1716.68     1878.60     27.10 o 
  -3   3   2     1770.71     1727.14     23.40 o 
  -2   3   2       16.99       13.07      5.37 o 
  -1   3   2        5.46        2.54      7.04 o 
   0   3   2     3311.38     3344.58     31.75 o 
   1   3   2      622.79      570.98     15.50 o 
   2   3   2        4.43        2.41      8.17 o 
   3   3   2      697.54      710.77     18.55 o 
   4   3   2        5.80       -7.31     14.85 o 
   5   3   2       98.62      103.00     11.10 o 
   6   3   2      133.89      151.71     22.49 o 
   7   3   2        9.81       11.84     13.83 o 
   8   3   2       20.89       34.43     16.67 o 
   9   3   2        1.57        1.57     15.57 o 
  10   3   2        0.22       34.66     24.02 o 
  11   3   2        1.67       33.40     20.53 o 
  12   3   2        0.04        2.15     23.60 o 
 -13   4   2      100.75       70.51     29.82 o 
 -12   4   2       27.48       27.37     18.32 o 
 -11   4   2       80.86      111.01     20.47 o 
 -10   4   2       10.01       19.19     14.72 o 
  -9   4   2      247.75      236.43     21.62 o 
  -8   4   2        0.54       19.00     12.13 o 
  -7   4   2      299.82      318.98     19.74 o 
  -6   4   2      377.41      354.87     18.94 o 
  -5   4   2      412.20      374.85     17.75 o 
  -4   4   2      363.47      384.46     15.94 o 
  -3   4   2      392.91      361.08      9.39 o 
  -2   4   2     1614.12     1580.51     37.65 o 
  -1   4   2      506.19      485.13     13.30 o 
   0   4   2     2273.30     2301.65     33.88 o 
   1   4   2     1578.32     1632.31     30.06 o 
   2   4   2      704.58      696.05     18.52 o 
   3   4   2      413.44      370.08     15.74 o 
   4   4   2     2695.32     2647.72     36.36 o 
   5   4   2       28.56       35.44     14.66 o 
   6   4   2      997.61     1004.46     27.76 o 
   7   4   2      308.04      303.12     27.20 o 
   8   4   2      363.87      357.17     27.96 o 
   9   4   2        7.32       14.54     18.20 o 
  10   4   2       69.90       80.50     24.76 o 
  11   4   2       23.80       34.61     23.79 o 
  12   4   2       43.68       44.66     26.02 o 
 -13   5   2       30.47       74.38     30.45 o 
 -12   5   2       98.06       90.53     21.36 o 
 -11   5   2       63.83       65.85     23.04 o 
 -10   5   2      181.33      170.48     22.44 o 
  -9   5   2       10.05        4.31     11.71 o 
  -8   5   2      266.58      283.93     20.29 o 
  -7   5   2       13.30       18.37     11.18 o 
  -6   5   2     1137.99     1165.01     28.30 o 
  -5   5   2      330.88      377.94     29.00 o 
  -4   5   2     1973.57     2099.58     49.81 o 
  -3   5   2     2599.99     2759.53     54.85 o 
  -2   5   2     2815.19     2847.33     46.04 o 
  -1   5   2     2753.31     2828.18     31.85 o 
   0   5   2     2760.42     2916.54     35.40 o 
   1   5   2     5441.50     5709.79     55.77 o 
   2   5   2     1589.24     1589.39     31.24 o 
   3   5   2     4072.29     4292.84     49.05 o 
   4   5   2      180.06      157.85     13.74 o 
   5   5   2     2004.56     2070.76     36.63 o 
   6   5   2      168.97      162.66     14.67 o 
   7   5   2     1390.25     1393.24     43.03 o 
   8   5   2       36.42       43.86     25.28 o 
   9   5   2      601.37      607.03     38.05 o 
  10   5   2       25.72       34.00     18.48 o 
  11   5   2      169.91      196.97     38.98 o 
 -12   6   2        0.94       12.09     16.02 o 
 -11   6   2      184.43      185.90     32.88 o 
 -10   6   2        0.02        8.83     20.93 o 
  -9   6   2      207.79      237.12     24.10 o 
  -8   6   2        4.99        7.64     16.38 o 
  -7   6   2      170.07      165.33     20.77 o 
  -6   6   2       84.89       77.10     20.73 o 
  -5   6   2      340.97      339.06     30.51 o 
  -4   6   2      502.71      503.45     36.53 o 
  -3   6   2     1322.51     1376.59     41.10 o 
  -2   6   2      647.86      670.38     31.00 o 
  -1   6   2     1467.48     1466.83     37.53 o 
   0   6   2      163.33      148.32     13.10 o 
   1   6   2      384.67      396.52     30.45 o 
   2   6   2      115.13       78.74     14.77 o 
   3   6   2      336.14      352.64     24.55 o 
   4   6   2      490.67      451.17     24.90 o 
   5   6   2       31.72       27.64     17.03 o 
   6   6   2      453.92      443.75     26.97 o 
   7   6   2       20.28       27.01     24.14 o 
   8   6   2      182.42      175.00     38.87 o 
   9   6   2       14.80      -11.27     20.84 o 
  10   6   2      189.26      173.87     44.67 o 
  11   6   2        0.03       17.95     31.48 o 
 -11   7   2       36.85        8.06     20.05 o 
 -10   7   2       11.68       24.87     21.17 o 
  -9   7   2        0.02       29.08     19.27 o 
  -8   7   2      128.81      124.11     19.99 o 
  -7   7   2       11.30       -3.65     18.30 o 
  -6   7   2      200.96      183.28     25.67 o 
  -5   7   2       66.99       71.35     17.79 o 
  -4   7   2      375.45      385.10     28.99 o 
  -3   7   2       46.27       30.63     14.27 o 
  -2   7   2      115.52      100.22     19.99 o 
  -1   7   2      501.82      504.25     28.40 o 
   0   7   2      352.34      317.98     16.87 o 
   1   7   2      348.08      371.61     22.92 o 
   2   7   2       17.67       13.36     15.52 o 
   3   7   2      124.19      148.48     25.45 o 
   4   7   2       19.52       34.98     16.69 o 
   5   7   2        3.03       20.64     19.17 o 
   6   7   2      113.76      118.69     19.73 o 
   7   7   2      107.64      154.13     30.84 o 
   8   7   2      108.75       67.88     25.89 o 
   9   7   2       56.18       15.17     23.24 o 
  10   7   2       11.39       17.79     29.19 o 
 -10   8   2        2.52      -11.20     23.90 o 
  -9   8   2       24.89       28.10     23.51 o 
  -8   8   2       10.26       12.64     16.45 o 
  -7   8   2       10.54       48.75     21.82 o 
  -6   8   2       31.16       12.77     16.85 o 
  -5   8   2       74.15       97.31     22.87 o 
  -4   8   2       34.84       32.85     20.05 o 
  -3   8   2       72.40       32.77     24.30 o 
  -2   8   2       16.23       22.33     16.15 o 
  -1   8   2       19.46       37.79     34.33 o 
   0   8   2       14.98       72.55     26.21 o 
   1   8   2       13.97       23.94     24.36 o 
   2   8   2        6.29       28.38     19.42 o 
   3   8   2        5.36        9.59     17.24 o 
   4   8   2        1.20       28.15     19.65 o 
   5   8   2       11.08       24.34     17.38 o 
   6   8   2        4.27       34.64     18.66 o 
   7   8   2        0.02        5.02     16.70 o 
   8   8   2        1.95      -14.98     25.03 o 
   9   8   2        4.33       10.81     16.16 o 
  -9   9   2        1.62        8.30     20.06 o 
  -8   9   2       57.63       50.03     21.22 o 
  -7   9   2        0.22       21.78     18.33 o 
  -6   9   2      382.19      359.76     33.44 o 
  -5   9   2        1.05        9.37     17.89 o 
  -4   9   2      652.35      643.92     36.43 o 
  -3   9   2      138.06      115.45     32.56 o 
  -2   9   2      414.24      452.17     47.92 o 
  -1   9   2      309.28      335.93     35.06 o 
   0   9   2      142.25      178.15     30.58 o 
   1   9   2      136.99      137.85     28.98 o 
   2   9   2       89.96       98.44     30.93 o 
   3   9   2       92.01      120.41     27.56 o 
   4   9   2        4.45        4.47     20.54 o 
   5   9   2      200.13      222.55     26.58 o 
   6   9   2       11.79        8.96     23.14 o 
   7   9   2      125.33       92.66     30.70 o 
   8   9   2        0.41       23.07     21.27 o 
  -8  10   2        1.35        5.83     25.23 o 
  -7  10   2       75.44       44.76     26.00 o 
  -6  10   2       16.10       51.67     24.90 o 
  -5  10   2      238.41      240.57     36.82 o 
  -4  10   2      190.58      119.48     32.94 o 
  -3  10   2      299.23      370.01     52.04 o 
  -2  10   2      259.40      315.29     35.70 o 
  -1  10   2      165.80      211.07     35.27 o 
   0  10   2      151.51      148.28     30.56 o 
   1  10   2       71.73       62.93     29.90 o 
   2  10   2      255.74      221.37     38.48 o 
   3  10   2       22.85       44.03     26.03 o 
   4  10   2      230.21      270.91     32.54 o 
   5  10   2        0.16       -2.75     22.64 o 
   6  10   2       78.07       80.79     39.71 o 
   7  10   2        6.22        7.76     35.98 o 
  -6  11   2       92.91       87.12     28.51 o 
  -5  11   2       15.95       29.92     30.98 o 
  -4  11   2      204.13      203.84     41.43 o 
  -3  11   2       67.29       62.29     23.06 o 
  -2  11   2      165.09      200.33     65.11 o 
  -1  11   2       97.95      135.76     26.97 o 
   0  11   2      156.17      168.09     45.86 o 
   1  11   2       19.18       33.22     27.86 o 
   2  11   2      129.19      120.28     30.12 o 
   3  11   2       18.97       44.95     27.01 o 
   4  11   2       71.23       67.98     26.00 o 
 -14   1   3       10.53       26.94     19.30 o 
 -13   1   3       93.75       68.24     21.42 o 
 -12   1   3        9.31       11.76      9.12 o 
 -11   1   3      520.79      584.52     30.12 o 
 -10   1   3       19.92        7.86     12.43 o 
  -9   1   3      610.16      624.84     30.34 o 
  -8   1   3       10.10       21.09      9.44 o 
  -7   1   3     1006.42     1012.38     32.76 o 
  -6   1   3      233.50      206.83     21.33 o 
  -5   1   3      726.72      712.76     19.10 o 
  -4   1   3       45.01       35.38      8.52 o 
  -3   1   3     4586.06     4650.68     27.02 o 
  -2   1   3     1324.01     1330.09     17.21 o 
  -1   1   3     3195.95     3363.85     25.67 o 
   0   1   3     2777.95     2824.98     28.42 o 
   1   1   3     2599.47     2550.38     28.03 o 
   2   1   3      303.37      254.11     15.59 o 
   3   1   3     2993.92     2959.98     43.03 o 
   4   1   3       45.19       36.30     11.09 o 
   5   1   3      793.83      826.59     27.99 o 
   6   1   3      242.08      234.82     24.98 o 
   7   1   3       94.21       91.78     18.81 o 
   8   1   3       78.74       99.35     26.42 o 
   9   1   3       20.95       21.52     17.10 o 
  10   1   3      110.00      118.12     30.10 o 
  11   1   3        0.90       21.10     15.91 o 
  12   1   3       11.62       30.56     23.94 o 
 -14   2   3       68.18       44.03     27.53 o 
 -13   2   3       46.49       50.98     16.90 o 
 -12   2   3      148.67      137.25     17.45 o 
 -11   2   3       18.97       46.26     16.53 o 
 -10   2   3      418.21      403.23     28.10 o 
  -9   2   3        1.26       14.99     12.14 o 
  -8   2   3     1287.09     1348.40     32.45 o 
  -7   2   3        1.54       10.76     10.46 o 
  -6   2   3     1510.20     1416.31     29.87 o 
  -5   2   3        6.29        5.14      7.13 o 
  -4   2   3      102.65       72.81      9.83 o 
  -3   2   3       89.21      110.03     10.25 o 
  -2   2   3     8875.16     9189.17     46.95 o 
  -1   2   3      578.71      581.37     15.20 o 
   0   2   3        7.35       -1.94      7.98 o 
   1   2   3       29.13       28.03      6.04 o 
   2   2   3     2337.83     2225.80     27.04 o 
   3   2   3     2093.58     1917.52     38.39 o 
   4   2   3     2462.59     2468.78     41.37 o 
   5   2   3      791.60      760.10     25.00 o 
   6   2   3      338.95      245.12     29.54 o 
   7   2   3      772.96      816.10     38.57 o 
   8   2   3      482.98      438.54     36.33 o 
   9   2   3      205.56      196.08     37.72 o 
  10   2   3       61.14       63.56     20.08 o 
  11   2   3      113.91      145.45     43.19 o 
  12   2   3        1.88        4.55     21.67 o 
 -14   3   3       19.53       58.75     36.80 o 
 -13   3   3       61.45       47.82     21.14 o 
 -12   3   3       69.97       82.93     20.78 o 
 -11   3   3      663.82      660.74     41.60 o 
 -10   3   3       41.08       37.72     14.31 o 
  -9   3   3     1114.64     1205.19     48.77 o 
  -8   3   3       32.95       20.48     11.59 o 
  -7   3   3     1812.51     1907.32     35.72 o 
  -6   3   3       15.04       21.97      8.29 o 
  -5   3   3     2496.47     2586.76     36.97 o 
  -4   3   3      257.76      274.81     19.43 o 
  -3   3   3     5335.39     5448.71     69.51 o 
  -2   3   3      489.07      478.28     16.20 o 
  -1   3   3     2416.45     2271.62     26.56 o 
   0   3   3     2544.44     2633.65     29.30 o 
   1   3   3     2011.90     1942.53     28.97 o 
   2   3   3     3007.86     3145.53     40.67 o 
   3   3   3     2726.76     2750.50     36.10 o 
   4   3   3     1847.51     1938.60     39.96 o 
   5   3   3      949.35      962.90     29.53 o 
   6   3   3     1126.97     1064.35     37.46 o 
   7   3   3      175.43      155.54     27.14 o 
   8   3   3       86.27      108.87     21.82 o 
   9   3   3       15.47       24.13     25.72 o 
  10   3   3      155.13      156.68     27.26 o 
  11   3   3       39.61       80.18     23.14 o 
  12   3   3      190.02      111.32     38.48 o 
 -13   4   3        6.31        4.00     14.35 o 
 -12   4   3       95.54       72.38     17.90 o 
 -11   4   3       58.76       56.55     16.78 o 
 -10   4   3      492.68      430.89     25.84 o 
  -9   4   3      287.84      314.65     21.39 o 
  -8   4   3      721.13      785.56     32.90 o 
  -7   4   3      165.29      197.64     22.80 o 
  -6   4   3     1360.99     1237.68     27.35 o 
  -5   4   3       11.36       16.58      7.38 o 
  -4   4   3     2694.91     2678.31     38.28 o 
  -3   4   3      528.24      507.13     18.88 o 
  -2   4   3     1953.61     2019.98     28.90 o 
  -1   4   3       64.02       77.31      9.48 o 
   0   4   3      412.58      373.45     16.35 o 
   1   4   3        3.44       16.62      9.84 o 
   2   4   3     1711.32     1712.15     30.71 o 
   3   4   3     1242.32     1182.77     26.75 o 
   4   4   3      746.61      751.68     24.74 o 
   5   4   3      661.06      639.72     34.60 o 
   6   4   3      218.87      223.56     21.61 o 
   7   4   3        1.16       13.23     14.42 o 
   8   4   3      102.77      135.08     30.40 o 
   9   4   3       14.59        8.76     17.25 o 
  10   4   3       59.65       53.23     24.32 o 
  11   4   3       30.74       37.64     24.13 o 
  12   4   3        0.01       -2.44     57.71 o 
 -13   5   3        0.72       31.09     34.79 o 
 -12   5   3       21.29       38.35     20.91 o 
 -11   5   3        4.30       32.60     21.26 o 
 -10   5   3        3.77       16.18     13.90 o 
  -9   5   3       14.23       19.70     12.43 o 
  -8   5   3        6.04        3.88     11.29 o 
  -7   5   3        0.22        7.17      9.84 o 
  -6   5   3       80.32       95.03     12.58 o 
  -5   5   3      107.21      117.84     11.66 o 
  -4   5   3      129.16      171.89     24.78 o 
  -3   5   3       24.14       20.16      8.69 o 
  -2   5   3      498.14      480.11     18.12 o 
  -1   5   3      215.26      198.41     14.06 o 
   0   5   3      140.43      170.96     15.76 o 
   1   5   3      455.32      477.09     19.09 o 
   2   5   3       60.29       81.96     15.64 o 
   3   5   3      202.08      217.23     15.06 o 
   4   5   3        9.83        8.51     11.65 o 
   5   5   3       25.40        6.10     12.88 o 
   6   5   3      195.00      221.72     21.42 o 
   7   5   3       57.56       36.14     15.73 o 
   8   5   3       66.56       59.82     20.66 o 
   9   5   3        0.71       -0.67     17.38 o 
  10   5   3        2.86       20.60     31.70 o 
  11   5   3        2.62      -20.66     44.67 o 
 -12   6   3       18.79       22.54     22.85 o 
 -11   6   3        3.03       44.30     15.09 o 
 -10   6   3       43.10       44.90     21.56 o 
  -9   6   3       53.99       69.16     19.12 o 
  -8   6   3      147.15      151.12     19.39 o 
  -7   6   3       18.02       -7.03     17.39 o 
  -6   6   3      257.42      280.90     28.69 o 
  -5   6   3       81.06       73.87     17.77 o 
  -4   6   3      290.98      321.27     28.76 o 
  -3   6   3       27.64       29.96     12.95 o 
  -2   6   3      308.63      300.76     28.61 o 
  -1   6   3      493.00      518.03     18.58 o 
   0   6   3      915.80      891.34     32.24 o 
   1   6   3      260.83      253.07     18.90 o 
   2   6   3        0.93       15.50     15.15 o 
   3   6   3        1.14       14.41     10.62 o 
   4   6   3       56.96       67.22     16.53 o 
   5   6   3      181.64      179.76     16.68 o 
   6   6   3       85.83      123.29     21.85 o 
   7   6   3        5.12       38.09     29.99 o 
   8   6   3       45.90       40.73     22.44 o 
   9   6   3       12.59       34.43     27.66 o 
  10   6   3        8.40       10.37     37.53 o 
 -11   7   3       62.71       46.88     24.57 o 
 -10   7   3        4.95       29.82     18.83 o 
  -9   7   3      100.01      113.75     20.92 o 
  -8   7   3        0.80       29.45     17.72 o 
  -7   7   3      318.89      384.48     32.59 o 
  -6   7   3        2.77       11.60     14.79 o 
  -5   7   3      509.18      523.34     67.78 o 
  -4   7   3       17.59       13.65     15.12 o 
  -3   7   3     1029.67     1051.22     41.65 o 
  -2   7   3      298.15      303.52     34.31 o 
  -1   7   3      805.11      751.44     39.92 o 
   0   7   3      667.59      676.90     27.10 o 
   1   7   3      389.85      368.83     25.11 o 
   2   7   3      364.04      352.77     29.60 o 
   3   7   3      169.72      169.09     20.94 o 
   4   7   3      223.48      206.06     22.04 o 
   5   7   3      111.39       96.87     17.21 o 
   6   7   3      361.42      396.71     41.12 o 
   7   7   3      321.42      293.87     33.54 o 
   8   7   3      266.99      266.06     34.15 o 
   9   7   3       68.19       47.94     28.43 o 
  10   7   3      121.36       83.06     33.51 o 
 -11   8   3        0.25      -28.09     28.09 o 
 -10   8   3      118.45      135.26     26.59 o 
  -9   8   3       40.12       44.78     17.32 o 
  -8   8   3      195.37      151.75     23.75 o 
  -7   8   3       25.22       28.44     19.29 o 
  -6   8   3      333.06      379.35     32.27 o 
  -5   8   3       10.32       11.11     26.01 o 
  -4   8   3      216.51      230.89     25.77 o 
  -3   8   3        5.24        9.21     11.26 o 
  -2   8   3      514.54      494.41     38.15 o 
  -1   8   3        2.47        2.15     11.60 o 
   0   8   3      596.84      608.94     38.10 o 
   1   8   3      329.94      298.24     29.73 o 
   2   8   3      397.68      405.50     27.83 o 
   3   8   3      268.72      298.80     26.45 o 
   4   8   3      499.43      459.11     29.10 o 
   5   8   3      168.97      199.76     27.84 o 
   6   8   3      475.92      467.24     35.78 o 
   7   8   3      132.37      106.86     31.39 o 
   8   8   3       30.35       24.85     24.03 o 
   9   8   3      117.66       63.58     29.62 o 
  -9   9   3      141.67      164.47     33.32 o 
  -8   9   3        0.16       31.71     18.80 o 
  -7   9   3      220.30      244.61     31.86 o 
  -6   9   3        0.22       -6.87     19.12 o 
  -5   9   3      495.73      477.16     37.79 o 
  -4   9   3        6.31        3.45     18.62 o 
  -3   9   3      779.11      788.65     50.76 o 
  -2   9   3       69.59      110.07     24.76 o 
  -1   9   3      918.40      934.84     53.70 o 
   0   9   3      271.13      236.24     30.51 o 
   1   9   3      608.66      678.91     43.63 o 
   2   9   3      299.81      341.45     35.05 o 
   3   9   3      277.86      272.55     33.19 o 
   4   9   3      188.20      180.10     22.70 o 
   5   9   3      109.14      101.45     21.16 o 
   6   9   3       70.49      120.44     25.91 o 
   7   9   3       22.56       41.49     23.74 o 
   8   9   3       47.83       48.68     21.78 o 
  -8  10   3       14.21       22.24     54.52 o 
  -7  10   3       30.95       43.67     24.45 o 
  -6  10   3       27.27       35.26     21.93 o 
  -5  10   3        1.36       14.77     14.79 o 
  -4  10   3       17.43       10.61     26.07 o 
  -3  10   3        9.43       46.14     26.44 o 
  -2  10   3        8.77      -21.03     29.06 o 
  -1  10   3       47.75       68.51     27.26 o 
   0  10   3       14.47       37.06     17.67 o 
   1  10   3      166.07      205.52     32.57 o 
   2  10   3       18.33       46.34     25.25 o 
   3  10   3       20.23       -7.06     23.83 o 
   4  10   3        0.09       13.22     22.55 o 
   5  10   3        0.57       44.22     35.47 o 
   6  10   3        7.69       39.04     31.22 o 
  -6  11   3        0.01        3.62     25.80 o 
  -5  11   3        8.49       29.98     23.67 o 
  -4  11   3        0.90       10.94     26.78 o 
  -3  11   3        0.48       15.62     30.74 o 
  -2  11   3        7.04      -18.27     27.63 o 
  -1  11   3       24.11       -9.37     28.51 o 
   0  11   3        0.69       14.04     26.60 o 
   1  11   3       98.19       60.32     30.60 o 
   2  11   3        0.25       20.11     28.26 o 
   3  11   3       31.05       58.02     23.07 o 
   4  11   3        1.51       60.80     41.39 o 
 -14   0   4      109.36       99.38     48.60 o 
 -13   0   4        0.78       22.77     42.37 o 
 -12   0   4      361.33      351.54     37.39 o 
 -11   0   4      184.63      194.96     42.96 o 
 -10   0   4     1329.31     1412.98    102.38 o 
  -9   0   4      279.05      252.24     47.15 o 
  -8   0   4     2629.35     2869.05     61.81 o 
  -7   0   4     3144.13     3290.52    108.34 o 
  -6   0   4      494.22      466.43     29.43 o 
  -5   0   4     4947.87     5006.58    103.87 o 
  -4   0   4      618.50      679.43     19.70 o 
  -3   0   4      915.17      874.14     14.37 o 
  -2   0   4     2567.76     2500.18     29.42 o 
  -1   0   4     8185.19     8479.97    132.28 o 
   0   0   4     1149.34     1065.07     27.81 o 
   1   0   4     1441.06     1362.89     45.96 o 
   2   0   4       21.09        7.51     14.16 o 
   3   0   4     1522.94     1479.90     31.12 o 
   4   0   4       13.55      -11.88     24.99 o 
   5   0   4      848.17      730.23     58.47 o 
   6   0   4     1125.91      957.39     84.14 o 
   7   0   4      688.98      757.83     72.90 o 
   8   0   4     1339.65     1312.12     97.54 o 
   9   0   4      497.84      512.30     70.92 o 
  10   0   4      275.06      229.08     47.54 o 
  11   0   4       38.73       65.92     28.15 o 
  12   0   4       50.45       43.90     60.29 o 
 -14   1   4        2.24       27.74     20.38 o 
 -13   1   4       20.43       39.90     14.84 o 
 -12   1   4       95.19      111.85     16.28 o 
 -11   1   4       11.17        8.96     11.97 o 
 -10   1   4      321.55      350.92     28.45 o 
  -9   1   4       67.91       64.34     11.77 o 
  -8   1   4     1248.42     1385.94     40.36 o 
  -7   1   4     1007.33     1021.07     30.84 o 
  -6   1   4     4861.33     5277.53     49.61 o 
  -5   1   4      293.69      286.72     19.16 o 
  -4   1   4     4408.33     4343.28     38.51 o 
  -3   1   4      145.51      138.27     12.34 o 
  -2   1   4      122.24      106.88      9.10 o 
  -1   1   4     3248.74     3200.56     27.70 o 
   0   1   4      556.01      533.00     15.96 o 
   1   1   4      655.49      639.11     14.90 o 
   2   1   4     3323.82     3309.51     31.31 o 
   3   1   4     2008.68     2170.45     41.91 o 
   4   1   4      615.20      603.46     22.84 o 
   5   1   4     1424.17     1467.71     36.31 o 
   6   1   4      912.59      891.31     42.26 o 
   7   1   4      468.13      485.67     67.08 o 
   8   1   4       62.87       65.01     20.27 o 
   9   1   4      345.27      358.17     46.66 o 
  10   1   4       15.73       50.79     22.60 o 
  11   1   4       32.22       66.03     23.02 o 
  12   1   4       19.99        5.90     25.54 o 
 -14   2   4        2.74        1.07     19.12 o 
 -13   2   4       40.70       26.08     16.03 o 
 -12   2   4        2.92       13.25     13.23 o 
 -11   2   4        3.25       12.07     13.46 o 
 -10   2   4      301.68      286.97     25.74 o 
  -9   2   4       73.70       88.72     15.96 o 
  -8   2   4      132.52      137.76     15.87 o 
  -7   2   4      307.47      295.03     20.28 o 
  -6   2   4      392.29      449.42     23.92 o 
  -5   2   4        1.36        3.81      8.38 o 
  -4   2   4        1.56        7.68      6.02 o 
  -3   2   4      620.87      635.22     16.59 o 
  -2   2   4     3633.69     3701.36     40.46 o 
  -1   2   4     2530.78     2502.53     27.69 o 
   0   2   4      567.04      573.63     16.55 o 
   1   2   4      362.27      333.29     15.33 o 
   2   2   4       22.78       34.77      7.56 o 
   3   2   4      524.97      577.04     25.23 o 
   4   2   4      327.83      295.20     18.19 o 
   5   2   4      524.05      515.90     28.74 o 
   6   2   4      167.93      181.60     24.74 o 
   7   2   4      138.88      152.37     21.70 o 
   8   2   4       98.68      122.67     34.18 o 
   9   2   4       49.16       24.46     23.35 o 
  10   2   4       28.76       90.13     37.21 o 
  11   2   4        8.94      -10.85     18.96 o 
  12   2   4        3.24       12.81     17.82 o 
 -14   3   4        1.11      -15.55     46.02 o 
 -13   3   4        0.14       10.49     11.43 o 
 -12   3   4        3.40       -2.72     15.38 o 
 -11   3   4        9.80       11.53      8.73 o 
 -10   3   4       42.44       46.22     11.51 o 
  -9   3   4        0.80       17.53     11.35 o 
  -8   3   4      105.36      110.30     15.48 o 
  -7   3   4       33.94       42.04     12.64 o 
  -6   3   4        0.39        2.74      8.47 o 
  -5   3   4        1.99       16.49      8.51 o 
  -4   3   4      829.29      839.92     20.82 o 
  -3   3   4       16.90       27.03      8.65 o 
  -2   3   4     3338.08     3446.38     34.18 o 
  -1   3   4        5.65        2.27      7.78 o 
   0   3   4       71.89       93.56     10.15 o 
   1   3   4        4.70        9.71      8.65 o 
   2   3   4      270.49      290.09     20.44 o 
   3   3   4      221.91      245.12     14.11 o 
   4   3   4      256.66      252.60     25.41 o 
   5   3   4        7.74       32.25     13.28 o 
   6   3   4       56.81       52.98     16.14 o 
   7   3   4      135.40      117.49     21.11 o 
   8   3   4        1.36       -9.14     13.65 o 
   9   3   4        0.07       -8.26     32.65 o 
  10   3   4       50.59       56.32     18.26 o 
  11   3   4        5.38       54.08     22.57 o 
 -13   4   4        1.09       -5.19     13.61 o 
 -12   4   4       99.09      100.32     20.03 o 
 -11   4   4        7.92       15.47     11.27 o 
 -10   4   4       13.22       32.34     13.00 o 
  -9   4   4      143.02      134.08     16.01 o 
  -8   4   4       65.12       56.27     15.50 o 
  -7   4   4      331.66      315.44     23.81 o 
  -6   4   4      319.13      310.12     23.86 o 
  -5   4   4     2473.70     2456.39     40.39 o 
  -4   4   4     1490.30     1557.94     32.02 o 
  -3   4   4     1030.32      987.71     21.19 o 
  -2   4   4      443.14      463.42     17.83 o 
  -1   4   4     3345.95     3623.95     42.38 o 
   0   4   4       41.31       54.74     12.78 o 
   1   4   4     3531.89     3795.21     41.65 o 
   2   4   4      817.65      844.68     22.29 o 
   3   4   4     1664.26     1724.19     36.07 o 
   4   4   4      202.77      225.19     20.44 o 
   5   4   4      684.38      714.22     32.12 o 
   6   4   4       82.20       56.12     18.92 o 
   7   4   4      248.09      223.92     27.42 o 
   8   4   4       93.45       89.31     18.30 o 
   9   4   4       65.24       39.14     23.32 o 
  10   4   4       10.87      -10.27     27.22 o 
  11   4   4        0.09        3.51     23.63 o 
 -13   5   4       47.28       36.96     25.44 o 
 -12   5   4       65.71       59.76     21.61 o 
 -11   5   4       92.63       87.73     24.46 o 
 -10   5   4       67.82       46.27     13.62 o 
  -9   5   4       28.31       41.73     12.31 o 
  -8   5   4      204.98      224.89     18.57 o 
  -7   5   4       15.90       19.47     10.51 o 
  -6   5   4      444.39      453.68     29.26 o 
  -5   5   4      125.77       97.26     13.00 o 
  -4   5   4     3442.17     3402.10     48.44 o 
  -3   5   4      188.52      172.83     30.25 o 
  -2   5   4     8547.14     9010.32     65.42 o 
  -1   5   4       14.23       28.09      7.30 o 
   0   5   4     4230.08     4346.85     46.99 o 
   1   5   4       20.96       29.82     11.33 o 
   2   5   4     2456.59     2554.14     43.61 o 
   3   5   4      454.22      493.70     41.14 o 
   4   5   4      428.02      456.72     24.98 o 
   5   5   4     1805.69     1849.10     55.74 o 
   6   5   4       10.70        1.89     16.14 o 
   7   5   4      667.95      575.60     36.03 o 
   8   5   4        2.52       29.47     14.91 o 
   9   5   4      237.72      174.73     37.62 o 
  10   5   4       20.91       71.98     36.72 o 
  11   5   4       94.28      124.71     44.85 o 
 -12   6   4       17.41       37.18     20.18 o 
 -11   6   4       68.93       67.17     21.79 o 
 -10   6   4      114.33       97.53     20.33 o 
  -9   6   4      183.04      249.90     30.91 o 
  -8   6   4      234.57      248.99     27.43 o 
  -7   6   4      546.45      603.82     37.39 o 
  -6   6   4      102.45      123.99     18.47 o 
  -5   6   4     1435.58     1497.66     41.71 o 
  -4   6   4       11.94       12.42     15.37 o 
  -3   6   4     2805.10     2765.98     56.23 o 
  -2   6   4       41.71       39.23      9.80 o 
  -1   6   4     2686.79     2800.37     45.23 o 
   0   6   4       14.36       18.25     10.41 o 
   1   6   4     1659.19     1625.34     34.61 o 
   2   6   4       35.62       33.84     12.74 o 
   3   6   4      663.84      686.33     24.46 o 
   4   6   4        7.04       14.49      9.73 o 
   5   6   4      905.38      955.20     38.37 o 
   6   6   4        2.82       11.75     15.68 o 
   7   6   4      492.34      512.99     43.98 o 
   8   6   4       88.63       70.38     18.06 o 
   9   6   4       94.07       49.75     31.92 o 
  10   6   4       32.67       45.99     34.20 o 
 -12   7   4        8.39       16.90     23.58 o 
 -11   7   4        2.19       33.70     18.65 o 
 -10   7   4       44.56       57.39     17.18 o 
  -9   7   4       15.78        6.06     18.46 o 
  -8   7   4      238.66      271.74     26.81 o 
  -7   7   4       38.57       39.37     14.77 o 
  -6   7   4      614.70      581.19     42.46 o 
  -5   7   4        0.35      -14.33     21.26 o 
  -4   7   4      752.46      730.94     36.97 o 
  -3   7   4        2.18        1.28     12.23 o 
  -2   7   4      371.63      352.36     33.38 o 
  -1   7   4       37.50       48.36     19.75 o 
   0   7   4      246.56      240.32     20.37 o 
   1   7   4      132.80      120.97     18.44 o 
   2   7   4       91.56      122.90     20.65 o 
   3   7   4       13.14       -1.59     16.81 o 
   4   7   4       95.46      104.64     20.03 o 
   5   7   4       27.33       14.97      8.48 o 
   6   7   4        0.89        7.68     22.32 o 
   7   7   4       53.42       59.36     22.58 o 
   8   7   4       67.92       73.03     23.29 o 
   9   7   4        0.29       21.97     35.51 o 
 -11   8   4        7.34       23.02     19.37 o 
 -10   8   4        0.93        3.16     23.00 o 
  -9   8   4        0.88       11.47     19.16 o 
  -8   8   4       11.16       19.83     19.52 o 
  -7   8   4       31.81       38.44     18.74 o 
  -6   8   4       47.87       67.76     20.56 o 
  -5   8   4        9.83       16.02     17.04 o 
  -4   8   4      102.23      101.78     21.24 o 
  -3   8   4      102.81       90.19     17.13 o 
  -2   8   4        0.03       24.11     16.47 o 
  -1   8   4       49.04       34.37     14.97 o 
   0   8   4       42.01       22.51     19.77 o 
   1   8   4        0.12       38.66     14.21 o 
   2   8   4       31.64       26.19     16.66 o 
   3   8   4       46.12       29.93     18.30 o 
   4   8   4       21.81       35.82     11.43 o 
   5   8   4       10.75       12.33     23.84 o 
   6   8   4       47.66       -6.88     22.59 o 
   7   8   4        6.43       15.28     23.00 o 
   8   8   4        5.23       -6.75     22.92 o 
  -9   9   4       21.67       27.44     21.81 o 
  -8   9   4       72.35       61.96     18.64 o 
  -7   9   4       61.14       69.62     20.38 o 
  -6   9   4      156.07      129.74     21.76 o 
  -5   9   4       71.91      110.50     23.82 o 
  -4   9   4      198.35      203.46     27.02 o 
  -3   9   4        1.49        6.63     13.96 o 
  -2   9   4      190.80      214.03     31.28 o 
  -1   9   4       53.30       73.40     20.41 o 
   0   9   4      225.97      275.43     35.45 o 
   1   9   4       98.66      103.90     24.62 o 
   2   9   4      152.27      115.03     25.67 o 
   3   9   4       78.27       45.92     19.38 o 
   4   9   4       33.71       23.86     14.14 o 
   5   9   4      125.44      106.57     28.53 o 
   6   9   4       32.08        7.02     25.43 o 
   7   9   4       75.12       74.51     24.64 o 
  -8  10   4       53.57       77.35     24.28 o 
  -7  10   4       58.64       44.32     23.59 o 
  -6  10   4       50.01       47.54     30.32 o 
  -5  10   4      233.01      288.74     34.26 o 
  -4  10   4       20.92       42.13     27.64 o 
  -3  10   4      611.89      646.29     52.64 o 
  -2  10   4        0.14       18.46     23.30 o 
  -1  10   4      314.68      352.35     46.61 o 
   0  10   4        8.49       15.74     24.22 o 
   1  10   4      111.92      138.99     32.47 o 
   2  10   4       21.11       26.81     24.64 o 
   3  10   4      104.39      105.14     31.47 o 
   4  10   4       61.87       68.82     34.16 o 
   5  10   4       78.43       76.51     33.10 o 
  -5  11   4       10.82       39.05     27.48 o 
  -4  11   4      136.15       89.81     28.24 o 
  -3  11   4        5.67       17.76     20.59 o 
  -2  11   4      152.33      117.54     32.58 o 
  -1  11   4        0.04       14.64     20.21 o 
   0  11   4      152.77      133.09     30.99 o 
   1  11   4        1.16       16.54     29.32 o 
   2  11   4      103.14       60.15     19.12 o 
   3  11   4       20.12       74.06     38.38 o 
 -14   1   5        8.44       42.07     19.68 o 
 -13   1   5       30.76       28.97     14.80 o 
 -12   1   5        1.91       13.30      9.44 o 
 -11   1   5       82.58       86.21     13.87 o 
 -10   1   5       40.59       55.68     13.08 o 
  -9   1   5      111.21      128.37     14.23 o 
  -8   1   5      169.02      148.35     19.41 o 
  -7   1   5      212.24      215.01     17.75 o 
  -6   1   5      519.92      419.38     24.77 o 
  -5   1   5      233.48      224.78     15.71 o 
  -4   1   5        6.86       -0.83      8.02 o 
  -3   1   5     2173.90     2162.53     29.36 o 
  -2   1   5      265.23      273.17      8.86 o 
  -1   1   5      200.54      187.84     12.18 o 
   0   1   5      188.80      187.41     12.74 o 
   1   1   5     2793.48     2819.30     32.85 o 
   2   1   5      460.76      474.52     18.51 o 
   3   1   5     1969.07     2156.96     60.85 o 
   4   1   5       17.14       17.65     10.70 o 
   5   1   5     1148.35     1131.09     29.87 o 
   6   1   5        2.09       18.10     20.29 o 
   7   1   5      105.37      108.20     47.52 o 
   8   1   5       26.57       53.13     20.10 o 
   9   1   5       21.57       17.05     26.87 o 
  10   1   5       13.03        8.99     15.65 o 
  11   1   5       24.03       18.21     24.44 o 
 -14   2   5       15.78       78.36     47.25 o 
 -13   2   5      288.89      268.86     37.83 o 
 -12   2   5        5.84       -0.45     13.27 o 
 -11   2   5      388.31      385.74     27.42 o 
 -10   2   5      131.50      104.41     14.09 o 
  -9   2   5      493.15      476.92     32.92 o 
  -8   2   5      235.65      260.52     21.71 o 
  -7   2   5      651.82      684.70     30.47 o 
  -6   2   5      862.66      790.77     23.47 o 
  -5   2   5     3159.58     3380.87     36.68 o 
  -4   2   5      572.82      529.52     15.69 o 
  -3   2   5      830.23      771.82     17.26 o 
  -2   2   5     3200.27     3149.25     31.53 o 
  -1   2   5      382.61      420.04     15.42 o 
   0   2   5     4426.75     4438.05     41.37 o 
   1   2   5      357.08      350.80     15.31 o 
   2   2   5     1742.03     1626.50     26.31 o 
   3   2   5      994.48     1067.99     30.54 o 
   4   2   5     2439.16     2380.15     42.50 o 
   5   2   5      137.67      153.11     17.70 o 
   6   2   5      669.19      688.26     46.25 o 
   7   2   5      208.02      207.48     32.23 o 
   8   2   5      368.38      388.49     47.68 o 
   9   2   5       13.13       29.50     25.24 o 
  10   2   5       63.64       92.58     31.46 o 
  11   2   5       71.01       45.71     24.81 o 
 -14   3   5       72.42      100.03     29.11 o 
 -13   3   5       23.80       25.64     19.74 o 
 -12   3   5      298.72      342.97     27.84 o 
 -11   3   5      132.75      127.66     20.26 o 
 -10   3   5      502.17      517.77     31.64 o 
  -9   3   5      294.79      321.31     24.99 o 
  -8   3   5      402.09      426.01     25.49 o 
  -7   3   5      493.63      526.45     27.57 o 
  -6   3   5      385.39      349.22     21.14 o 
  -5   3   5      671.87      588.45     21.96 o 
  -4   3   5       64.93       67.68     10.19 o 
  -3   3   5      853.44      850.47     21.93 o 
  -2   3   5      128.99      121.98     12.74 o 
  -1   3   5       39.61       47.57      9.26 o 
   0   3   5       57.85       47.53     10.15 o 
   1   3   5     1358.61     1243.98     27.24 o 
   2   3   5       58.77       47.21     10.05 o 
   3   3   5     2011.30     1962.92     34.10 o 
   4   3   5       93.69      100.32     15.81 o 
   5   3   5     1083.67     1124.23     37.23 o 
   6   3   5        0.29       -6.23     16.70 o 
   7   3   5      367.09      374.51     32.26 o 
   8   3   5        0.33        8.14     21.59 o 
   9   3   5      164.72      249.06     45.25 o 
  10   3   5       70.56       86.19     31.75 o 
  11   3   5       68.36       56.72     32.00 o 
 -14   4   5        0.13       13.10     31.12 o 
 -13   4   5       39.10       51.23     26.74 o 
 -12   4   5       24.64       18.93     13.11 o 
 -11   4   5      344.49      351.43     24.54 o 
 -10   4   5      153.78      112.47     23.52 o 
  -9   4   5      632.42      629.57     30.42 o 
  -8   4   5      145.54      154.99     17.07 o 
  -7   4   5      349.37      332.89     23.99 o 
  -6   4   5      446.25      448.34     26.40 o 
  -5   4   5       34.63       29.19      9.23 o 
  -4   4   5     4653.67     4875.22     66.13 o 
  -3   4   5       30.31       28.23      9.35 o 
  -2   4   5    10648.82    11403.70     70.27 o 
  -1   4   5      181.50      194.77     14.37 o 
   0   4   5     3546.23     3803.44     46.71 o 
   1   4   5        2.13        1.94      9.29 o 
   2   4   5      921.91      888.78     27.71 o 
   3   4   5      372.60      389.44     24.41 o 
   4   4   5     1292.75     1263.39     40.82 o 
   5   4   5       86.34      112.20     20.97 o 
   6   4   5      562.69      576.97     32.81 o 
   7   4   5        7.32      -11.94     15.26 o 
   8   4   5       58.55       76.39     24.54 o 
   9   4   5       23.34       35.45     20.62 o 
  10   4   5       93.27      109.31     25.29 o 
  11   4   5       22.85       72.99     44.88 o 
 -13   5   5        0.90       10.98     33.23 o 
 -12   5   5        6.98       35.77     20.91 o 
 -11   5   5        3.22        4.68     15.43 o 
 -10   5   5        3.00       -3.28     13.90 o 
  -9   5   5        1.59        8.68     10.73 o 
  -8   5   5       61.64       79.97     14.12 o 
  -7   5   5       10.45       12.33     13.52 o 
  -6   5   5      198.14      224.32     23.14 o 
  -5   5   5      111.64      122.13     16.29 o 
  -4   5   5       24.87       33.70     10.21 o 
  -3   5   5       19.57       35.43     13.87 o 
  -2   5   5     1107.48     1184.61     28.79 o 
  -1   5   5        1.68        4.00     11.44 o 
   0   5   5       18.33       14.39      9.16 o 
   1   5   5        2.42       31.68     15.35 o 
   2   5   5      115.24      119.73     15.60 o 
   3   5   5      229.37      224.86     21.78 o 
   4   5   5       10.58       10.27     10.09 o 
   5   5   5        1.10       22.38     18.90 o 
   6   5   5      205.99      178.28     21.55 o 
   7   5   5       10.34       -4.82     17.07 o 
   8   5   5       11.09       12.71     10.44 o 
   9   5   5        1.24       11.23     18.53 o 
  10   5   5        0.19      -31.56     31.56 o 
 -12   6   5        8.41      -21.26     25.35 o 
 -11   6   5       30.34       56.89     17.38 o 
 -10   6   5       61.97       58.18     16.69 o 
  -9   6   5      101.19      109.49     20.62 o 
  -8   6   5      126.31       97.05     19.84 o 
  -7   6   5       45.06       52.38     16.09 o 
  -6   6   5      506.10      538.75     32.58 o 
  -5   6   5       58.36       47.30     17.12 o 
  -4   6   5      403.06      398.50     31.60 o 
  -3   6   5       37.76       35.65     13.01 o 
  -2   6   5      310.09      304.33     18.99 o 
  -1   6   5      128.93      111.85     12.72 o 
   0   6   5      507.01      476.54     22.31 o 
   1   6   5       27.09       31.90     11.48 o 
   2   6   5      198.55      224.74     19.28 o 
   3   6   5       28.62       42.69     14.68 o 
   4   6   5       39.94       26.63     11.43 o 
   5   6   5       66.06       75.40     18.99 o 
   6   6   5       40.94       61.74     18.43 o 
   7   6   5       27.88       45.89     23.47 o 
   8   6   5      277.06      341.28     41.27 o 
   9   6   5        0.60       51.79     32.53 o 
  10   6   5       46.36       36.22     41.98 o 
 -12   7   5       74.39       81.46     32.06 o 
 -11   7   5       25.07       46.67     23.60 o 
 -10   7   5      145.65      113.94     20.79 o 
  -9   7   5       32.38       51.20     17.10 o 
  -8   7   5      270.05      303.26     30.03 o 
  -7   7   5      138.97      157.58     20.99 o 
  -6   7   5       67.92       67.66     17.60 o 
  -5   7   5       49.41       57.76     18.83 o 
  -4   7   5        3.70       11.27     14.16 o 
  -3   7   5       28.09       53.66     17.98 o 
  -2   7   5       46.55       53.89     22.49 o 
  -1   7   5      462.80      433.71     30.95 o 
   0   7   5       42.69       56.59     13.07 o 
   1   7   5      668.96      664.64     32.84 o 
   2   7   5       55.43       24.99     12.45 o 
   3   7   5       83.70       74.64     16.35 o 
   4   7   5       10.10       22.62     16.48 o 
   5   7   5       52.95       79.11     23.68 o 
   6   7   5       17.90       55.17     24.65 o 
   7   7   5       91.97       97.68     25.55 o 
   8   7   5       31.10       13.53     16.46 o 
   9   7   5       27.24       48.35     32.54 o 
 -11   8   5       73.56       84.91     29.27 o 
 -10   8   5       67.94       67.68     22.84 o 
  -9   8   5      132.49      104.22     18.78 o 
  -8   8   5       99.42       90.27     19.65 o 
  -7   8   5      191.11      239.29     27.73 o 
  -6   8   5      211.24      244.02     32.08 o 
  -5   8   5      251.68      237.87     28.27 o 
  -4   8   5      750.01      773.19     48.80 o 
  -3   8   5      302.93      291.04     30.13 o 
  -2   8   5     1188.45     1138.96     53.99 o 
  -1   8   5      228.93      195.33     25.43 o 
   0   8   5     1159.58     1238.00     56.19 o 
   1   8   5        5.52       14.20     15.85 o 
   2   8   5     1000.25      998.18     51.60 o 
   3   8   5       39.28       81.55     28.69 o 
   4   8   5      548.65      534.86     47.41 o 
   5   8   5        3.81       13.06     22.24 o 
   6   8   5      231.93      219.14     31.94 o 
   7   8   5        0.41       43.84     23.76 o 
   8   8   5       49.52       41.34     39.15 o 
  -9   9   5       33.94       44.94     23.88 o 
  -8   9   5       70.31       63.47     23.45 o 
  -7   9   5       91.97       80.21     22.80 o 
  -6   9   5       24.13       24.57     14.31 o 
  -5   9   5       96.35       65.83     23.51 o 
  -4   9   5       41.42       43.56     14.99 o 
  -3   9   5       68.59       56.11     17.12 o 
  -2   9   5       71.54      109.39     21.14 o 
  -1   9   5      746.40      702.64     48.51 o 
   0   9   5       26.37       53.83     32.34 o 
   1   9   5      863.80      949.31     89.45 o 
   2   9   5       10.24       24.68     16.18 o 
   3   9   5      366.44      370.63     44.71 o 
   4   9   5        0.04        4.34     21.01 o 
   5   9   5       44.44       40.55     24.30 o 
   6   9   5        2.79       -3.71     23.61 o 
  -8  10   5        6.07       15.44     31.73 o 
  -7  10   5        7.50       -7.96     30.36 o 
  -6  10   5        2.85       17.93     25.53 o 
  -5  10   5       23.76       44.72     24.24 o 
  -4  10   5       15.87       29.83     24.86 o 
  -3  10   5       18.32       10.83     19.70 o 
  -2  10   5       31.98       31.58     25.55 o 
  -1  10   5        0.27       29.97     21.26 o 
   0  10   5       47.29       99.36     51.79 o 
   1  10   5        0.08       24.43     30.53 o 
   2  10   5       21.34       43.58     27.31 o 
   3  10   5        4.43       26.80     23.04 o 
   4  10   5        1.44       32.00     31.75 o 
   5  10   5        3.31       12.16     48.19 o 
  -5  11   5        7.34       43.47     31.77 o 
  -4  11   5       12.88       32.61     28.14 o 
  -3  11   5       20.71       31.91     26.94 o 
  -2  11   5        0.28       17.89     27.36 o 
  -1  11   5       30.27       41.84     28.58 o 
   0  11   5        1.91      -10.06     19.93 o 
   1  11   5       32.87       74.83     30.36 o 
   2  11   5        0.52       38.54     15.21 o 
 -14   0   6      189.01      116.94     56.19 o 
 -13   0   6        5.56       19.85     16.66 o 
 -12   0   6      212.43      201.91     26.87 o 
 -11   0   6        2.06       20.66     10.31 o 
 -10   0   6      286.03      289.79     37.80 o 
  -9   0   6        0.34       10.97     22.11 o 
  -8   0   6     2980.26     3227.28     69.19 o 
  -7   0   6      631.69      674.17     27.85 o 
  -6   0   6     9683.33    10588.62     86.69 o 
  -5   0   6     3948.08     4125.80     54.17 o 
  -4   0   6     6141.64     6335.94     47.95 o 
  -3   0   6      784.39      725.76     18.37 o 
  -2   0   6     1225.90     1277.57     44.74 o 
  -1   0   6     5175.12     5416.97     98.26 o 
   0   0   6     2389.49     2435.64     43.74 o 
   1   0   6     4302.62     4391.31     58.90 o 
   2   0   6       98.30       87.93     15.55 o 
   3   0   6     2963.88     3028.67     51.31 o 
   4   0   6      371.55      302.77     34.45 o 
   5   0   6     1039.56      974.94     77.23 o 
   6   0   6       57.05       26.95     27.03 o 
   7   0   6     1295.01     1424.69    127.87 o 
   8   0   6       46.06       32.42     30.15 o 
   9   0   6      189.56      150.68     47.35 o 
  10   0   6       34.11       45.86     58.32 o 
  11   0   6       28.34       30.22     32.87 o 
 -14   1   6        4.56       40.14     36.33 o 
 -13   1   6       21.72       28.05     10.74 o 
 -12   1   6       44.29       46.95     11.73 o 
 -11   1   6      108.01      114.91     15.06 o 
 -10   1   6      188.92      164.35     19.63 o 
  -9   1   6      665.31      747.39     36.41 o 
  -8   1   6       33.45       33.05     11.57 o 
  -7   1   6     1038.18     1009.20     27.97 o 
  -6   1   6      300.95      270.65     15.87 o 
  -5   1   6      413.20      374.25     13.15 o 
  -4   1   6     1767.18     1863.70     41.01 o 
  -3   1   6     2346.89     2363.81     33.65 o 
  -2   1   6      697.03      677.02     15.91 o 
  -1   1   6     1227.12     1238.39     23.64 o 
   0   1   6      948.10      845.02     22.38 o 
   1   1   6      333.35      330.76     15.79 o 
   2   1   6     1838.21     1703.15     32.34 o 
   3   1   6      127.43      117.14     12.84 o 
   4   1   6     1787.36     1806.72     49.47 o 
   5   1   6      115.26       85.51     21.82 o 
   6   1   6     1403.02     1425.06     54.58 o 
   7   1   6      174.56      214.94     29.27 o 
   8   1   6      686.42      645.37     54.99 o 
   9   1   6        6.83       -2.37     30.39 o 
  10   1   6      135.52      127.83     33.36 o 
  11   1   6        0.32       -8.80     31.17 o 
 -14   2   6        1.86       20.66     22.95 o 
 -13   2   6       24.60        6.38     16.71 o 
 -12   2   6        3.77        9.02     13.96 o 
 -11   2   6      114.83      105.00     15.83 o 
 -10   2   6       14.68       -2.13      7.90 o 
  -9   2   6        5.44       19.48     14.60 o 
  -8   2   6      101.52       96.15     12.84 o 
  -7   2   6        0.99        8.70      8.24 o 
  -6   2   6      550.77      533.69     26.37 o 
  -5   2   6      505.31      481.88     15.70 o 
  -4   2   6      120.34      109.79     15.86 o 
  -3   2   6      514.17      550.85     25.06 o 
  -2   2   6      643.40      692.63     17.19 o 
  -1   2   6     1677.99     1932.11     33.55 o 
   0   2   6        9.27       27.17      7.88 o 
   1   2   6     2174.46     2248.51     32.60 o 
   2   2   6      535.10      571.38     19.71 o 
   3   2   6      548.53      554.33     19.65 o 
   4   2   6        0.45       36.18     13.61 o 
   5   2   6      445.33      441.62     27.45 o 
   6   2   6      126.83      119.42     29.64 o 
   7   2   6      145.64      126.41     26.34 o 
   8   2   6        1.89       10.37     28.79 o 
   9   2   6       13.68        8.93     31.42 o 
  10   2   6        0.78       41.94     20.83 o 
  11   2   6        2.74       27.90     26.20 o 
 -14   3   6       35.81       37.73     19.83 o 
 -13   3   6        2.76       -2.21     19.06 o 
 -12   3   6        0.12       22.10     15.42 o 
 -11   3   6       17.12       11.47     12.52 o 
 -10   3   6       48.79       39.33      8.23 o 
  -9   3   6       17.65       17.11     12.61 o 
  -8   3   6       99.24       81.60     16.29 o 
  -7   3   6      240.30      237.81     17.16 o 
  -6   3   6        4.09       15.31      8.59 o 
  -5   3   6       60.25       78.95     11.11 o 
  -4   3   6        1.50        0.61      9.49 o 
  -3   3   6      601.45      587.74     18.49 o 
  -2   3   6      634.58      630.65     21.43 o 
  -1   3   6      447.95      492.16     19.45 o 
   0   3   6        3.05       13.78     10.91 o 
   1   3   6       21.07       10.35     11.23 o 
   2   3   6      224.40      208.49     18.86 o 
   3   3   6       18.04       12.71     13.32 o 
   4   3   6      411.70      404.18     28.12 o 
   5   3   6       57.69       68.45     17.35 o 
   6   3   6      210.35      226.50     26.39 o 
   7   3   6        1.76       31.63     31.13 o 
   8   3   6        1.56       17.75     28.53 o 
   9   3   6        8.96        7.57     28.72 o 
  10   3   6       21.94       30.77     23.29 o 
 -14   4   6       29.40       65.61     41.00 o 
 -13   4   6        9.88       13.14     20.84 o 
 -12   4   6      108.65      108.45     19.10 o 
 -11   4   6        1.24       -3.11     14.05 o 
 -10   4   6      229.33      220.49     20.23 o 
  -9   4   6       62.17       63.80     13.20 o 
  -8   4   6      199.34      240.84     22.21 o 
  -7   4   6      121.94       95.83     14.68 o 
  -6   4   6     1253.93     1149.70     36.07 o 
  -5   4   6      152.01      140.15     13.84 o 
  -4   4   6     6686.70     7117.87     59.37 o 
  -3   4   6      845.69      802.05     23.85 o 
  -2   4   6     2956.21     3097.07     45.54 o 
  -1   4   6     1634.25     1576.46     29.92 o 
   0   4   6      923.15      976.07     31.05 o 
   1   4   6      592.40      579.02     22.64 o 
   2   4   6       15.26       26.47     10.56 o 
   3   4   6     1775.23     1761.59     38.60 o 
   4   4   6       77.76       96.70     19.02 o 
   5   4   6      299.14      274.02     21.31 o 
   6   4   6      289.46      241.18     24.26 o 
   7   4   6      192.29      198.36     28.61 o 
   8   4   6        5.45       -1.00     24.24 o 
   9   4   6       88.55       74.23     24.65 o 
  10   4   6        7.05       13.44     22.41 o 
 -13   5   6       30.76        4.25     53.76 o 
 -12   5   6        6.91        6.86     20.28 o 
 -11   5   6      249.92      277.35     31.48 o 
 -10   5   6       14.63       19.20     15.53 o 
  -9   5   6      801.16      753.12     38.93 o 
  -8   5   6        0.38       10.90     12.31 o 
  -7   5   6     1716.47     1673.37     55.53 o 
  -6   5   6       20.40       14.63     11.23 o 
  -5   5   6     1485.56     1486.54     50.80 o 
  -4   5   6      143.16      127.80     14.44 o 
  -3   5   6     2220.82     2303.28     40.64 o 
  -2   5   6      429.61      426.88     22.56 o 
  -1   5   6     1489.42     1464.31     35.50 o 
   0   5   6     1678.27     1656.04     36.23 o 
   1   5   6      173.05      154.63     16.41 o 
   2   5   6      864.26      900.64     29.30 o 
   3   5   6       26.25       24.51     11.13 o 
   4   5   6      347.43      418.66     29.29 o 
   5   5   6        0.36       15.54     17.55 o 
   6   5   6      420.66      478.75     32.86 o 
   7   5   6       16.83       -8.32     17.54 o 
   8   5   6       72.50       51.58     20.92 o 
   9   5   6       20.26       57.76     29.09 o 
  10   5   6       18.48       15.17     27.04 o 
 -12   6   6       33.78       34.82     22.10 o 
 -11   6   6       81.26       32.19     21.00 o 
 -10   6   6      181.75      168.11     28.81 o 
  -9   6   6      150.20      149.56     41.15 o 
  -8   6   6      321.77      352.87     28.14 o 
  -7   6   6      138.68      127.23     23.93 o 
  -6   6   6      583.90      636.65     38.37 o 
  -5   6   6      545.33      456.15     40.79 o 
  -4   6   6      786.96      792.37     41.33 o 
  -3   6   6     1833.11     1705.20     35.16 o 
  -2   6   6      697.44      721.05     28.16 o 
  -1   6   6      571.72      574.24     25.24 o 
   0   6   6      439.16      422.57     22.33 o 
   1   6   6      253.00      238.94     20.08 o 
   2   6   6      121.72      152.88     18.40 o 
   3   6   6      649.59      683.35     29.79 o 
   4   6   6       73.54       77.33     24.10 o 
   5   6   6      546.15      565.03     34.19 o 
   6   6   6       43.30       18.32     25.71 o 
   7   6   6      152.92      159.87     26.21 o 
   8   6   6        4.64       -2.03     62.66 o 
   9   6   6      144.11      194.83     40.19 o 
 -12   7   6        3.49       35.20     21.00 o 
 -11   7   6       19.24       21.00     19.74 o 
 -10   7   6       35.24       25.47     21.82 o 
  -9   7   6      104.28      125.46     28.94 o 
  -8   7   6      165.61      158.58     21.53 o 
  -7   7   6      120.13      148.69     25.83 o 
  -6   7   6      288.08      247.03     28.81 o 
  -5   7   6       28.11       36.33     13.30 o 
  -4   7   6       36.39       58.38     17.22 o 
  -3   7   6       11.98        9.89     16.79 o 
  -2   7   6       51.14       15.16     13.67 o 
  -1   7   6       11.70       24.54     14.36 o 
   0   7   6       49.40       55.99     13.21 o 
   1   7   6        7.30       -2.43     12.03 o 
   2   7   6       65.92       40.65     13.90 o 
   3   7   6       48.79       52.14     13.06 o 
   4   7   6       43.74       29.78     22.07 o 
   5   7   6       89.51       69.20     23.69 o 
   6   7   6      129.36      122.10     60.44 o 
   7   7   6       17.03       19.14     22.52 o 
   8   7   6      114.28      107.43     59.11 o 
 -11   8   6        1.70        7.32     24.70 o 
 -10   8   6        2.13       13.17     24.25 o 
  -9   8   6       22.06       46.01     15.15 o 
  -8   8   6       10.40       17.76     12.01 o 
  -7   8   6       26.34       14.07     12.07 o 
  -6   8   6        6.70       19.52     18.79 o 
  -5   8   6        7.05       14.75     19.02 o 
  -4   8   6       27.05       38.66     14.15 o 
  -3   8   6        1.89       -0.98     18.95 o 
  -2   8   6        1.99       -9.85     14.77 o 
  -1   8   6      155.82      129.38     20.52 o 
   0   8   6       13.35       23.27     16.26 o 
   1   8   6      127.83      142.97     24.63 o 
   2   8   6        0.88       13.46     20.79 o 
   3   8   6      120.52      110.25     21.79 o 
   4   8   6        8.96      -12.06     30.38 o 
   5   8   6       37.77       19.71     24.36 o 
   6   8   6        1.67       20.36     24.27 o 
   7   8   6       12.33       -3.69     22.41 o 
  -9   9   6       15.43       46.26     20.51 o 
  -8   9   6       12.74       12.27     27.31 o 
  -7   9   6       47.30       40.83     23.47 o 
  -6   9   6       11.66       20.12     18.12 o 
  -5   9   6      164.90      149.52     28.41 o 
  -4   9   6       51.20       47.03     17.48 o 
  -3   9   6       77.31       97.98     22.39 o 
  -2   9   6       81.37      117.10     24.92 o 
  -1   9   6        9.73        3.70     19.14 o 
   0   9   6       73.31       38.77     22.06 o 
   1   9   6       90.96       52.20     28.19 o 
   2   9   6      104.89      126.89     36.70 o 
   3   9   6       49.75       51.35     17.06 o 
   4   9   6       85.20       71.85     25.78 o 
   5   9   6       11.11       -8.45     22.57 o 
   6   9   6       50.58       41.90     30.52 o 
  -8  10   6      104.96       77.00     29.30 o 
  -7  10   6       22.39       55.32     32.59 o 
  -6  10   6      101.22      102.42     29.65 o 
  -5  10   6       42.38       27.20     23.37 o 
  -4  10   6      132.35      127.65     31.83 o 
  -3  10   6      157.68      194.05     42.91 o 
  -2  10   6      144.15      109.38     27.43 o 
  -1  10   6      205.62      207.72     39.08 o 
   0  10   6       22.66       56.07     18.64 o 
   1  10   6      196.48      119.49     26.30 o 
   2  10   6        1.61       29.83     21.99 o 
   3  10   6      164.90      172.86     38.72 o 
   4  10   6        1.00       -6.01     30.77 o 
  -5  11   6       36.78       68.86     37.78 o 
  -4  11   6       17.36       16.40     34.70 o 
  -3  11   6       44.82       81.21     32.09 o 
  -2  11   6       48.92       57.38     21.99 o 
  -1  11   6       28.58        3.32     25.54 o 
   0  11   6       39.43       42.55     25.59 o 
   1  11   6       24.62       49.77     29.37 o 
 -14   1   7        3.00       48.08     25.57 o 
 -13   1   7       38.63       15.38     20.09 o 
 -12   1   7       20.76       18.67     14.02 o 
 -11   1   7       96.05       75.79     14.26 o 
 -10   1   7      109.66       82.95     14.07 o 
  -9   1   7       27.29       26.87     11.74 o 
  -8   1   7      434.95      459.06     29.52 o 
  -7   1   7       11.12       11.93      7.78 o 
  -6   1   7      508.45      461.17     12.79 o 
  -5   1   7      313.67      315.42     17.51 o 
  -4   1   7     1361.97     1339.19     33.38 o 
  -3   1   7     2132.70     2183.50     23.85 o 
  -2   1   7     2723.06     2797.92     35.98 o 
  -1   1   7     1442.58     1470.93     33.68 o 
   0   1   7      869.10      857.43     22.53 o 
   1   1   7      668.64      657.81     19.73 o 
   2   1   7      781.95      743.04     21.26 o 
   3   1   7      236.50      204.51     15.39 o 
   4   1   7      172.25      170.90     18.67 o 
   5   1   7      533.66      554.52     41.06 o 
   6   1   7       72.15      108.08     23.16 o 
   7   1   7       46.95       43.79     18.59 o 
   8   1   7        0.94        2.14     18.84 o 
   9   1   7       70.92       89.23     25.82 o 
  10   1   7       15.94       22.22     22.72 o 
 -14   2   7        2.63       16.89     24.15 o 
 -13   2   7      287.77      301.94     30.74 o 
 -12   2   7       15.25       11.76     15.50 o 
 -11   2   7      295.56      256.69     22.52 o 
 -10   2   7        0.17        6.94      6.51 o 
  -9   2   7      381.58      430.38     35.38 o 
  -8   2   7       13.75       15.02      9.40 o 
  -7   2   7      961.72      919.33     26.06 o 
  -6   2   7      145.89      142.87     15.44 o 
  -5   2   7     4415.58     4404.41     53.39 o 
  -4   2   7        9.71       12.47     13.31 o 
  -3   2   7     1826.21     1689.19     33.16 o 
  -2   2   7      335.25      316.73     15.05 o 
  -1   2   7     2206.95     2060.39     37.30 o 
   0   2   7      243.29      203.03     17.56 o 
   1   2   7     1187.16     1195.18     27.59 o 
   2   2   7     1092.92     1064.89     28.93 o 
   3   2   7      493.79      462.93     18.12 o 
   4   2   7      242.06      291.46     24.25 o 
   5   2   7       22.36       26.56     13.82 o 
   6   2   7      147.11      166.55     31.16 o 
   7   2   7        9.31       16.93     24.75 o 
   8   2   7      140.05      186.86     34.34 o 
   9   2   7       20.56       37.85     27.04 o 
  10   2   7       54.34       47.35     24.06 o 
 -14   3   7       91.96      120.27     28.00 o 
 -13   3   7       83.36       59.61     18.00 o 
 -12   3   7      434.31      449.10     29.28 o 
 -11   3   7       99.54       88.46     19.67 o 
 -10   3   7      690.92      720.30     51.77 o 
  -9   3   7        1.70       13.34      7.41 o 
  -8   3   7      621.97      619.99     36.95 o 
  -7   3   7        0.27       -5.05      7.07 o 
  -6   3   7      578.88      527.53     20.39 o 
  -5   3   7       55.28       68.38     11.61 o 
  -4   3   7     3098.19     3133.31     43.90 o 
  -3   3   7     1443.67     1470.80     26.43 o 
  -2   3   7     3712.96     3668.28     41.49 o 
  -1   3   7     1767.14     1708.99     31.74 o 
   0   3   7      721.28      713.31     23.17 o 
   1   3   7      105.62       77.44     11.40 o 
   2   3   7     1692.69     1621.19     32.79 o 
   3   3   7        5.90       16.16      8.87 o 
   4   3   7     1639.85     1766.29     59.13 o 
   5   3   7      390.81      438.87     29.25 o 
   6   3   7      555.06      542.50     38.03 o 
   7   3   7      227.22      272.31     42.87 o 
   8   3   7       13.83       14.01     16.11 o 
   9   3   7      182.67      114.90     30.72 o 
  10   3   7        1.81       39.77     22.96 o 
 -14   4   7        9.71       85.05     62.27 o 
 -13   4   7       27.42       14.32     17.01 o 
 -12   4   7        5.51       26.13     29.57 o 
 -11   4   7      156.91      131.93     19.87 o 
 -10   4   7       36.73       31.43     13.47 o 
  -9   4   7      180.50      175.06     17.50 o 
  -8   4   7        3.74       22.61     12.67 o 
  -7   4   7      165.35      164.47     15.92 o 
  -6   4   7       27.53       25.63     13.71 o 
  -5   4   7      218.21      213.66     16.46 o 
  -4   4   7     1082.01     1177.71     26.96 o 
  -3   4   7      413.47      403.18     19.30 o 
  -2   4   7      921.23      973.40     27.19 o 
  -1   4   7      367.80      359.57     20.92 o 
   0   4   7      253.14      229.21     24.32 o 
   1   4   7      327.94      286.58     20.67 o 
   2   4   7      321.39      345.11     25.48 o 
   3   4   7       45.04       32.00      9.84 o 
   4   4   7      371.56      410.89     32.48 o 
   5   4   7       53.37       48.67     18.97 o 
   6   4   7      161.05      137.60     21.66 o 
   7   4   7        7.91       49.30     24.57 o 
   8   4   7      140.72      185.06     34.56 o 
   9   4   7        0.12       24.99     25.25 o 
  10   4   7       94.84      181.64     74.42 o 
 -13   5   7        1.38       10.16     24.51 o 
 -12   5   7        2.96        4.52     21.67 o 
 -11   5   7       20.93       43.56     23.04 o 
 -10   5   7       19.77       27.37     23.35 o 
  -9   5   7       10.66       36.32     20.31 o 
  -8   5   7        0.06      -11.48     11.48 o 
  -7   5   7        0.98        3.51     10.77 o 
  -6   5   7        0.08       31.43     14.85 o 
  -5   5   7       37.78       46.57     11.99 o 
  -4   5   7       64.16       57.09     13.51 o 
  -3   5   7      180.02      187.65     17.28 o 
  -2   5   7        4.81        4.97     11.03 o 
  -1   5   7      837.80      741.51     27.42 o 
   0   5   7       21.07       11.62     14.12 o 
   1   5   7        2.23       32.27     15.73 o 
   2   5   7      156.18      170.75     18.59 o 
   3   5   7       77.70       69.14     18.96 o 
   4   5   7      172.93      192.35     23.94 o 
   5   5   7        8.90       34.39     19.20 o 
   6   5   7       51.10       48.94     17.36 o 
   7   5   7       12.63       17.58     22.03 o 
   8   5   7        0.78        7.13     22.00 o 
   9   5   7        3.42       65.62     36.50 o 
 -12   6   7        2.16       31.86     22.82 o 
 -11   6   7       76.56       70.40     19.21 o 
 -10   6   7        7.41       -3.07     22.25 o 
  -9   6   7      192.56      189.76     27.11 o 
  -8   6   7        6.02       -3.56     13.99 o 
  -7   6   7       27.56       65.83     17.28 o 
  -6   6   7      248.47      223.91     24.13 o 
  -5   6   7       30.49       21.77     10.46 o 
  -4   6   7       67.04       72.04     13.05 o 
  -3   6   7       14.07        4.79     11.40 o 
  -2   6   7      138.51      200.24     20.55 o 
  -1   6   7      264.10      277.81     21.69 o 
   0   6   7       58.39       38.56     17.68 o 
   1   6   7       88.07       78.01     16.81 o 
   2   6   7       35.15       30.72     14.82 o 
   3   6   7       91.00       71.93     16.59 o 
   4   6   7        8.49       11.87     17.65 o 
   5   6   7       19.73       28.11     18.22 o 
   6   6   7       53.77       45.41     18.57 o 
   7   6   7        0.06       27.19     25.31 o 
   8   6   7      105.44       97.70     36.52 o 
 -12   7   7       96.66       71.39     46.82 o 
 -11   7   7       32.83       62.99     21.84 o 
 -10   7   7      200.82      167.00     31.84 o 
  -9   7   7       12.22        5.26     23.40 o 
  -8   7   7      528.26      580.37     50.43 o 
  -7   7   7        0.55       27.20     16.20 o 
  -6   7   7      562.78      645.41     40.84 o 
  -5   7   7       54.51       22.69     14.75 o 
  -4   7   7      120.89      121.54     22.73 o 
  -3   7   7        0.29      -11.96     16.22 o 
  -2   7   7      129.24      133.22     25.86 o 
  -1   7   7        5.59       -3.82     12.73 o 
   0   7   7      693.56      729.36     29.99 o 
   1   7   7       65.46       81.54     13.18 o 
   2   7   7      560.73      564.74     35.38 o 
   3   7   7       25.16       34.69     10.93 o 
   4   7   7       89.73      107.84     24.25 o 
   5   7   7       31.57       62.49     24.42 o 
   6   7   7       68.09      133.97     33.18 o 
   7   7   7       70.69      109.88     34.61 o 
   8   7   7       17.38        8.50     55.89 o 
 -11   8   7       65.20       46.22     26.45 o 
 -10   8   7       10.04       14.50     17.03 o 
  -9   8   7      210.89      213.17     34.63 o 
  -8   8   7        7.99       37.86     19.34 o 
  -7   8   7      270.46      303.19     39.05 o 
  -6   8   7       10.60       16.37     15.90 o 
  -5   8   7       49.68       68.11     18.01 o 
  -4   8   7       43.76       38.12     11.68 o 
  -3   8   7      207.55      190.74     26.45 o 
  -2   8   7       50.56       67.71     18.96 o 
  -1   8   7      547.29      593.72     43.17 o 
   0   8   7      223.61      232.04     34.89 o 
   1   8   7      266.03      241.34     24.54 o 
   2   8   7      302.20      319.91     30.99 o 
   3   8   7       12.00       26.02     21.89 o 
   4   8   7      204.93      210.57     34.56 o 
   5   8   7        0.33       10.10     24.78 o 
   6   8   7       25.35       34.51     24.83 o 
  -9   9   7        8.00       -9.07     23.67 o 
  -8   9   7       37.83       48.07     32.70 o 
  -7   9   7        0.97       11.34     19.44 o 
  -6   9   7      211.27      194.80     44.65 o 
  -5   9   7       27.56       21.00     14.92 o 
  -4   9   7      300.89      300.40     31.60 o 
  -3   9   7       69.75       70.07     17.39 o 
  -2   9   7      196.08      232.48     31.41 o 
  -1   9   7      173.30      173.28     28.24 o 
   0   9   7      186.81      178.92     30.87 o 
   1   9   7      230.30      229.29     34.48 o 
   2   9   7       69.90       63.89     21.32 o 
   3   9   7      135.97      115.18     32.41 o 
   4   9   7       49.66       52.10     31.86 o 
   5   9   7       31.38        3.53     32.39 o 
  -7  10   7       15.46       47.07     31.14 o 
  -6  10   7        0.45       27.30     24.14 o 
  -5  10   7        2.81       -0.80     33.10 o 
  -4  10   7        1.17       66.53     24.96 o 
  -3  10   7       17.54       17.25     34.37 o 
  -2  10   7        8.75      -13.30     23.77 o 
  -1  10   7       37.72       57.09     22.13 o 
   0  10   7        0.92        5.67     24.52 o 
   1  10   7       54.22       45.38     24.86 o 
   2  10   7        0.06       50.00     33.10 o 
   3  10   7       11.04       10.02     29.62 o 
  -4  11   7       20.08       31.25     34.67 o 
  -3  11   7        1.31        6.16     32.14 o 
  -2  11   7        2.15       -2.64     33.48 o 
  -1  11   7       36.04       21.50     25.25 o 
   0  11   7        0.07       -0.38     24.90 o 
 -14   0   8      115.84       73.58     36.06 o 
 -13   0   8       85.13       51.50     41.92 o 
 -12   0   8      140.21      101.38     30.71 o 
 -11   0   8      178.82      140.94     59.23 o 
 -10   0   8      423.33      434.93     32.11 o 
  -9   0   8      105.81       95.63     19.43 o 
  -8   0   8      921.89      952.83     35.21 o 
  -7   0   8        9.58       19.00      9.11 o 
  -6   0   8     3639.40     3758.11     51.71 o 
  -5   0   8      245.98      214.44     10.10 o 
  -4   0   8     3122.15     3071.16    100.94 o 
  -3   0   8      913.61      957.20     26.60 o 
  -2   0   8     3729.36     3692.16     74.12 o 
  -1   0   8      260.79      301.74     24.28 o 
   0   0   8     6093.92     6603.55     95.42 o 
   1   0   8      718.26      719.22     31.68 o 
   2   0   8     2568.16     2659.77    102.90 o 
   3   0   8      927.38      870.29     33.85 o 
   4   0   8      454.75      504.70     62.85 o 
   5   0   8       47.98       68.57     30.62 o 
   6   0   8      195.27      224.01     49.21 o 
   7   0   8      274.38      377.55     72.59 o 
   8   0   8      218.15      214.30     52.99 o 
   9   0   8       57.20       49.11     42.37 o 
  10   0   8        7.95      -10.62     39.93 o 
 -14   1   8       62.45       96.57     22.33 o 
 -13   1   8       92.34      101.63     32.23 o 
 -12   1   8        1.06       27.28     13.41 o 
 -11   1   8      140.17      123.88     27.52 o 
 -10   1   8       23.25        4.77     14.40 o 
  -9   1   8      388.08      366.83     26.74 o 
  -8   1   8      450.24      537.80     28.60 o 
  -7   1   8     2261.24     2353.96     45.17 o 
  -6   1   8      259.85      262.26     18.49 o 
  -5   1   8     2796.81     2831.24     45.77 o 
  -4   1   8        1.08      -11.73     13.47 o 
  -3   1   8     4845.11     4977.09     43.57 o 
  -2   1   8        5.16       10.42      9.54 o 
  -1   1   8     4034.80     4159.27     44.54 o 
   0   1   8     1255.51     1202.68     28.84 o 
   1   1   8     1780.42     1763.03     32.70 o 
   2   1   8      371.21      365.35     20.17 o 
   3   1   8      633.26      599.59     22.71 o 
   4   1   8      310.78      323.20     22.63 o 
   5   1   8      642.60      578.22     41.62 o 
   6   1   8       79.92      109.02     24.69 o 
   7   1   8       99.33       93.22     25.72 o 
   8   1   8       53.71       73.00     24.07 o 
   9   1   8        5.90        4.13     22.20 o 
  10   1   8       62.43       44.58     28.34 o 
 -14   2   8        0.67       21.15     22.84 o 
 -13   2   8        0.15       -8.59     20.33 o 
 -12   2   8        0.13       -1.85     15.28 o 
 -11   2   8        1.89       -6.79     16.73 o 
 -10   2   8        0.46        8.07     11.98 o 
  -9   2   8        7.25       39.12     15.75 o 
  -8   2   8        1.88       25.97     14.50 o 
  -7   2   8      101.92      136.49     21.19 o 
  -6   2   8      111.86       95.26     14.95 o 
  -5   2   8       23.05       21.31     16.37 o 
  -4   2   8      503.77      526.96     22.20 o 
  -3   2   8        0.38        1.72     17.08 o 
  -2   2   8      222.04      223.15     17.80 o 
  -1   2   8       18.62       19.95     10.68 o 
   0   2   8       96.72       92.15     17.02 o 
   1   2   8      140.91      127.10     14.08 o 
   2   2   8        0.58       -7.06     11.36 o 
   3   2   8      249.61      207.61     21.48 o 
   4   2   8        5.71       -8.33     17.79 o 
   5   2   8        4.69      -12.22     14.81 o 
   6   2   8      150.41      161.71     30.93 o 
   7   2   8        0.14       29.31     26.83 o 
   8   2   8       75.87       18.43     28.64 o 
   9   2   8       19.74       40.93     35.56 o 
  10   2   8        0.02        9.80     29.02 o 
 -14   3   8       18.15       -9.53     26.37 o 
 -13   3   8        7.93        5.76     12.02 o 
 -12   3   8       83.43       71.46     20.57 o 
 -11   3   8        1.68      -11.97     17.75 o 
 -10   3   8       48.39       68.16     16.68 o 
  -9   3   8       14.01        7.74     12.62 o 
  -8   3   8        0.17       16.50     14.63 o 
  -7   3   8        2.45       -5.81     15.23 o 
  -6   3   8       24.38       39.68     13.80 o 
  -5   3   8       10.58       15.02     15.05 o 
  -4   3   8       24.31       28.25      8.46 o 
  -3   3   8      329.04      304.70     15.62 o 
  -2   3   8       68.24       69.24     11.49 o 
  -1   3   8       24.39       29.70     12.18 o 
   0   3   8       48.30       45.19     13.87 o 
   1   3   8       76.89       71.36     14.12 o 
   2   3   8      120.40       87.12     12.14 o 
   3   3   8        2.95       29.30     16.50 o 
   4   3   8      821.51      872.60     38.27 o 
   5   3   8       49.82       41.41     16.37 o 
   6   3   8      165.60      103.59     27.53 o 
   7   3   8        8.85       35.53     25.81 o 
   8   3   8       62.34       40.81     18.67 o 
   9   3   8        0.36       19.34     29.73 o 
 -14   4   8        1.91        6.99     44.04 o 
 -13   4   8       32.70       59.16     21.98 o 
 -12   4   8       16.85       25.22     13.91 o 
 -11   4   8      131.02      125.47     20.19 o 
 -10   4   8      123.46      128.76     21.35 o 
  -9   4   8      317.18      293.97     29.21 o 
  -8   4   8      289.88      272.20     28.18 o 
  -7   4   8       87.52      102.06     15.19 o 
  -6   4   8      706.02      638.99     41.65 o 
  -5   4   8      297.08      257.71     16.75 o 
  -4   4   8      495.18      490.85     20.37 o 
  -3   4   8       87.81       90.04     12.27 o 
  -2   4   8      695.37      709.15     26.65 o 
  -1   4   8      284.92      290.43     18.76 o 
   0   4   8      317.34      291.64     19.88 o 
   1   4   8      590.05      631.33     32.37 o 
   2   4   8      271.47      276.74     23.37 o 
   3   4   8      313.14      305.77     28.96 o 
   4   4   8      547.85      518.73     31.98 o 
   5   4   8      202.31      200.45     23.84 o 
   6   4   8       32.07       56.97     19.63 o 
   7   4   8      161.62      110.54     32.08 o 
   8   4   8        8.24       33.38     25.60 o 
   9   4   8        1.55       22.77     18.57 o 
 -13   5   8       26.23       36.68     18.74 o 
 -12   5   8      110.90       87.81     28.37 o 
 -11   5   8      187.11      105.57     24.04 o 
 -10   5   8      188.77      168.05     31.03 o 
  -9   5   8      550.99      522.65     45.04 o 
  -8   5   8      372.90      363.48     34.60 o 
  -7   5   8     1347.03     1353.55     61.12 o 
  -6   5   8      426.20      343.03     24.53 o 
  -5   5   8     3244.28     3520.79     65.23 o 
  -4   5   8        6.62       36.57     15.19 o 
  -3   5   8     3165.32     3139.50     63.78 o 
  -2   5   8      195.57      189.58     19.59 o 
  -1   5   8     1069.84     1059.06     31.77 o 
   0   5   8      168.51      170.59     20.08 o 
   1   5   8     1155.76     1111.09     37.44 o 
   2   5   8      203.23      217.30     20.96 o 
   3   5   8      437.00      399.07     27.74 o 
   4   5   8      338.45      376.45     33.24 o 
   5   5   8      128.32      131.24     20.61 o 
   6   5   8      145.00      150.07     20.93 o 
   7   5   8       91.47      145.87     29.92 o 
   8   5   8       52.09       61.17     22.92 o 
 -12   6   8       14.60       14.60     21.30 o 
 -11   6   8       25.68       61.96     23.52 o 
 -10   6   8      197.11      209.08     35.68 o 
  -9   6   8      167.77      215.90     38.38 o 
  -8   6   8      408.23      426.01     44.73 o 
  -7   6   8      154.46      148.05     32.35 o 
  -6   6   8        5.16       25.40     11.39 o 
  -5   6   8       62.75       35.06     11.20 o 
  -4   6   8      100.44       65.85     14.78 o 
  -3   6   8       86.50       85.05     12.86 o 
  -2   6   8      101.62      109.51     16.92 o 
  -1   6   8        4.13       13.47     11.66 o 
   0   6   8      339.16      382.20     23.89 o 
   1   6   8      174.32      161.64     19.86 o 
   2   6   8      198.44      202.95     22.69 o 
   3   6   8      234.81      255.59     24.82 o 
   4   6   8      287.45      297.16     31.29 o 
   5   6   8      179.07      222.33     26.96 o 
   6   6   8      172.82      167.94     24.70 o 
   7   6   8       53.05       97.44     45.47 o 
   8   6   8       33.74       20.42     40.34 o 
 -12   7   8        3.45       -1.52     40.70 o 
 -11   7   8       24.97       51.98     21.96 o 
 -10   7   8       11.59       24.20     23.06 o 
  -9   7   8       20.59       14.77     24.20 o 
  -8   7   8       13.60       20.96     14.48 o 
  -7   7   8       75.82       34.80     26.52 o 
  -6   7   8        5.23       26.29     15.97 o 
  -5   7   8      240.31      219.24     23.41 o 
  -4   7   8       40.24       30.13     17.14 o 
  -3   7   8        1.70        4.99     14.64 o 
  -2   7   8        0.17       16.01     19.12 o 
  -1   7   8        1.43        3.28     13.72 o 
   0   7   8        0.90       -5.33     13.28 o 
   1   7   8       67.43       78.51     16.68 o 
   2   7   8       73.37       70.09     16.36 o 
   3   7   8      143.39      139.37     20.53 o 
   4   7   8       41.59       50.08     24.24 o 
   5   7   8       29.52        4.53     22.82 o 
   6   7   8       48.01       53.98     24.13 o 
   7   7   8       60.74       46.65     34.20 o 
 -10   8   8        4.64       17.59     24.59 o 
  -9   8   8        0.66       39.51     20.62 o 
  -8   8   8       17.47       37.01     29.58 o 
  -7   8   8        2.50       20.36     20.65 o 
  -6   8   8        0.24       17.01     19.85 o 
  -5   8   8        0.03        7.58     17.73 o 
  -4   8   8       16.47       14.61      9.90 o 
  -3   8   8       41.61       49.93     14.68 o 
  -2   8   8       12.99       17.55     15.00 o 
  -1   8   8        0.21        0.53     19.99 o 
   0   8   8       14.51        2.61     14.26 o 
   1   8   8       13.70        2.53     10.25 o 
   2   8   8        3.92        9.33     18.32 o 
   3   8   8        7.73       28.58     34.17 o 
   4   8   8        4.13       -0.64     21.73 o 
   5   8   8        8.69       52.34     24.49 o 
   6   8   8       35.08       53.02     33.47 o 
  -9   9   8       59.20       78.19     19.90 o 
  -8   9   8        6.68       13.32     23.11 o 
  -7   9   8      136.24      123.08     25.00 o 
  -6   9   8       20.19       40.65     16.49 o 
  -5   9   8      130.30       83.69     26.72 o 
  -4   9   8       71.12       27.07     15.56 o 
  -3   9   8      134.14      147.81     24.79 o 
  -2   9   8        2.96       -3.85     18.71 o 
  -1   9   8      163.48      150.09     31.03 o 
   0   9   8       41.78       19.42     15.48 o 
   1   9   8      231.57      278.12     55.94 o 
   2   9   8       18.31       21.08     28.82 o 
   3   9   8      152.78      109.86     31.75 o 
   4   9   8       18.50       46.50     29.01 o 
  -7  10   8        8.41       10.25     33.89 o 
  -6  10   8       70.90       49.80     33.28 o 
  -5  10   8       11.77       -0.98     31.75 o 
  -4  10   8      171.47      154.72     51.66 o 
  -3  10   8        2.46       53.42     29.78 o 
  -2  10   8      160.56      222.60     36.57 o 
  -1  10   8        6.92       16.11     21.56 o 
   0  10   8      103.93       85.12     24.44 o 
   1  10   8        3.30        8.29     30.88 o 
   2  10   8      104.79       55.62     30.94 o 
 -14   1   9        0.22       15.65     16.21 o 
 -13   1   9       79.27       74.19     23.76 o 
 -12   1   9       10.48       13.29     14.93 o 
 -11   1   9      131.13      122.72     23.11 o 
 -10   1   9       68.51       64.27     16.21 o 
  -9   1   9      129.72      113.68     17.59 o 
  -8   1   9      339.68      355.83     23.11 o 
  -7   1   9      168.78      172.78     15.66 o 
  -6   1   9      396.84      407.74     21.92 o 
  -5   1   9       34.74       39.55     11.90 o 
  -4   1   9     1397.01     1417.06     35.88 o 
  -3   1   9        2.84        6.36      6.03 o 
  -2   1   9     1153.97     1115.31     27.26 o 
  -1   1   9        0.37       16.74     11.47 o 
   0   1   9      645.72      647.37     22.39 o 
   1   1   9       39.07       25.11     11.53 o 
   2   1   9       11.75        9.77     12.73 o 
   3   1   9      234.49      208.66     21.23 o 
   4   1   9        4.01       35.20     20.73 o 
   5   1   9       64.09       56.30     22.15 o 
   6   1   9        9.32       26.58     30.38 o 
   7   1   9        2.10       37.32     18.55 o 
   8   1   9       16.87       51.79     28.32 o 
   9   1   9       27.35       15.79     18.68 o 
 -14   2   9      100.90       76.91     26.61 o 
 -13   2   9       13.42       15.50     16.83 o 
 -12   2   9      388.62      435.54     43.80 o 
 -11   2   9       81.26       73.98     16.77 o 
 -10   2   9      355.71      405.35     28.18 o 
  -9   2   9      219.91      272.43     24.69 o 
  -8   2   9        8.12       29.89     15.92 o 
  -7   2   9      556.02      527.34     32.37 o 
  -6   2   9       40.25       72.24     15.25 o 
  -5   2   9     1309.66     1322.08     37.44 o 
  -4   2   9      499.97      484.40     24.07 o 
  -3   2   9     1948.70     1991.74     35.63 o 
  -2   2   9       16.77       10.50      9.58 o 
  -1   2   9     2000.68     1897.54     39.82 o 
   0   2   9       87.72       98.02     15.31 o 
   1   2   9      591.59      639.83     28.56 o 
   2   2   9      124.95      107.10     13.93 o 
   3   2   9      995.36     1033.95     35.64 o 
   4   2   9      192.82      171.26     26.46 o 
   5   2   9      253.36      216.34     31.09 o 
   6   2   9       23.32       36.03     21.07 o 
   7   2   9      222.83      261.86     33.68 o 
   8   2   9        2.64       16.59     15.34 o 
   9   2   9      103.30       68.23     34.46 o 
 -14   3   9       51.21       49.75     30.25 o 
 -13   3   9       78.03       76.20     21.18 o 
 -12   3   9      204.09      186.78     26.91 o 
 -11   3   9       32.64       34.56     16.88 o 
 -10   3   9      318.41      337.82     36.87 o 
  -9   3   9       23.88       27.45     13.86 o 
  -8   3   9      532.20      510.24     37.76 o 
  -7   3   9      257.46      249.65     30.68 o 
  -6   3   9      980.71      996.12     47.67 o 
  -5   3   9      311.18      322.79     23.27 o 
  -4   3   9     2319.55     2394.28     51.92 o 
  -3   3   9      396.18      384.66     21.55 o 
  -2   3   9     1528.94     1622.09     33.39 o 
  -1   3   9      208.02      182.92     19.74 o 
   0   3   9     1257.41     1340.11     33.73 o 
   1   3   9        8.48       13.87     11.78 o 
   2   3   9      619.49      597.76     25.90 o 
   3   3   9       48.95       44.55     17.79 o 
   4   3   9      308.39      318.31     27.85 o 
   5   3   9       65.99       60.10     18.12 o 
   6   3   9      218.43      225.10     33.85 o 
   7   3   9       37.88       26.86     19.70 o 
   8   3   9       60.17       45.37     28.98 o 
   9   3   9       58.60       37.14     25.64 o 
 -13   4   9        4.51       14.63     22.37 o 
 -12   4   9      151.22      115.57     26.83 o 
 -11   4   9       53.32       51.02     14.19 o 
 -10   4   9      158.08      132.86     22.41 o 
  -9   4   9      156.40      141.76     22.13 o 
  -8   4   9       30.47       45.73     16.25 o 
  -7   4   9       12.29       23.23     21.85 o 
  -6   4   9       67.40       77.13     18.39 o 
  -5   4   9       11.29       22.17     14.19 o 
  -4   4   9      158.98      136.31     18.64 o 
  -3   4   9      977.85     1023.89     31.09 o 
  -2   4   9       36.52       60.68     20.84 o 
  -1   4   9      759.46      834.46     28.66 o 
   0   4   9       83.39       99.38     14.77 o 
   1   4   9      182.87      210.55     20.66 o 
   2   4   9      212.82      194.26     17.66 o 
   3   4   9      287.84      278.92     28.49 o 
   4   4   9        0.80      -17.75     17.75 o 
   5   4   9      243.59      251.30     25.73 o 
   6   4   9       87.78      109.33     22.26 o 
   7   4   9       14.39       27.35     17.40 o 
   8   4   9       69.30       50.72     26.66 o 
 -13   5   9        1.66      -15.04     27.17 o 
 -12   5   9        0.02      -20.12     21.19 o 
 -11   5   9        0.16       47.17     19.04 o 
 -10   5   9       18.55        7.89     21.36 o 
  -9   5   9        7.57        8.51     14.40 o 
  -8   5   9       16.38       21.90     17.08 o 
  -7   5   9        3.04        7.82     10.80 o 
  -6   5   9       97.73       72.07     17.15 o 
  -5   5   9      325.26      326.52     24.91 o 
  -4   5   9        2.98       10.95     13.85 o 
  -3   5   9      154.16      154.65     18.29 o 
  -2   5   9       30.06       27.84     14.50 o 
  -1   5   9       17.77       34.35     18.27 o 
   0   5   9      109.59       97.96     17.01 o 
   1   5   9       13.83       16.18     13.14 o 
   2   5   9       48.66       48.84     11.77 o 
   3   5   9        0.72       -7.28     18.64 o 
   4   5   9        8.28        4.93     17.34 o 
   5   5   9        0.01        6.07     19.38 o 
   6   5   9        8.35       46.98     21.56 o 
   7   5   9        2.73       33.40     19.07 o 
   8   5   9        6.90      -19.91     32.04 o 
 -12   6   9        4.33       18.23     20.24 o 
 -11   6   9        6.43       24.63     23.68 o 
 -10   6   9        9.61       17.92     16.41 o 
  -9   6   9        0.29      -14.27     23.28 o 
  -8   6   9       58.77       77.44     30.25 o 
  -7   6   9       86.84      101.49     28.63 o 
  -6   6   9        0.53       -2.85     13.78 o 
  -5   6   9       96.80      137.62     20.13 o 
  -4   6   9       69.25       77.54     14.71 o 
  -3   6   9       32.40       25.44     13.27 o 
  -2   6   9        5.63       24.74     14.14 o 
  -1   6   9        7.32      -11.13     11.13 o 
   0   6   9      116.73       89.98     17.21 o 
   1   6   9       69.40       71.01     19.22 o 
   2   6   9        0.41       25.22     13.38 o 
   3   6   9      114.04      118.32     21.29 o 
   4   6   9        1.25       11.93     18.90 o 
   5   6   9       29.57       24.82     20.47 o 
   6   6   9       20.35       35.75     31.01 o 
   7   6   9       42.88       41.61     32.59 o 
 -11   7   9       53.71       53.64     24.89 o 
 -10   7   9       63.91       33.81     21.18 o 
  -9   7   9       90.86       37.01     19.81 o 
  -8   7   9      224.01      220.18     29.78 o 
  -7   7   9       37.36       62.54     24.28 o 
  -6   7   9      230.01      217.44     34.01 o 
  -5   7   9        2.10       31.47     16.70 o 
  -4   7   9      167.13      200.78     25.19 o 
  -3   7   9       19.13       24.35     12.62 o 
  -2   7   9      263.93      264.39     23.56 o 
  -1   7   9       20.23       20.63     14.00 o 
   0   7   9      542.59      552.14     29.00 o 
   1   7   9       26.99       32.50     11.47 o 
   2   7   9      405.92      390.45     26.94 o 
   3   7   9        4.80        9.30     17.31 o 
   4   7   9       85.99       90.26     25.56 o 
   5   7   9        5.18       44.78     22.82 o 
   6   7   9       59.02       84.80     31.71 o 
 -10   8   9       80.13       66.46     20.20 o 
  -9   8   9       36.03       42.04     22.78 o 
  -8   8   9      199.94      115.93     36.00 o 
  -7   8   9      225.80      269.55     47.60 o 
  -6   8   9      130.17       86.00     28.71 o 
  -5   8   9      285.74      263.48     40.82 o 
  -4   8   9       11.67       14.79     19.25 o 
  -3   8   9      185.77      197.25     27.56 o 
  -2   8   9       65.33       42.67     16.29 o 
  -1   8   9      209.84      244.74     54.56 o 
   0   8   9       40.99       32.79     13.49 o 
   1   8   9      211.10      209.77     31.08 o 
   2   8   9        0.01       -0.12     21.11 o 
   3   8   9      121.70      110.68     25.39 o 
   4   8   9        0.92        8.17     24.68 o 
   5   8   9      159.62      192.88     31.58 o 
  -9   9   9       75.71       77.21     66.37 o 
  -8   9   9       15.97       33.40     17.76 o 
  -7   9   9       50.79       57.03     22.62 o 
  -6   9   9      248.22      186.17     35.38 o 
  -5   9   9       21.79       17.90     18.60 o 
  -4   9   9      290.55      303.48     45.00 o 
  -3   9   9        0.18        9.20     32.24 o 
  -2   9   9      190.65      138.10     27.22 o 
  -1   9   9        0.86       31.05     18.80 o 
   0   9   9       91.59       75.23     29.11 o 
   1   9   9       11.24       24.49     34.08 o 
   2   9   9       62.50       52.22     29.56 o 
   3   9   9       24.28      104.49     42.09 o 
  -6  10   9        0.01      -16.00     33.61 o 
  -5  10   9       30.46       24.78     26.55 o 
  -4  10   9        0.24       43.76     26.14 o 
  -3  10   9       21.57       16.22     43.64 o 
  -2  10   9        8.74       -1.22     30.91 o 
  -1  10   9       23.47       51.47     32.03 o 
   0  10   9        4.36       22.82     44.85 o 
   1  10   9       49.31      100.81     52.29 o 
 -14   0  10        7.61       19.69     29.40 o 
 -13   0  10      241.87      326.21     68.80 o 
 -12   0  10       72.35       80.61     47.08 o 
 -11   0  10      459.35      603.19    142.45 o 
 -10   0  10       38.58       80.01     37.87 o 
  -9   0  10      771.04      760.22     70.40 o 
  -8   0  10      118.51       92.10     37.28 o 
  -7   0  10      787.95      750.26     85.22 o 
  -6   0  10      785.13      734.44     66.82 o 
  -5   0  10     1463.33     1574.36     70.90 o 
  -4   0  10      664.23      613.28     48.32 o 
  -3   0  10      936.01      958.50     33.02 o 
  -2   0  10     3215.79     3281.04     62.56 o 
  -1   0  10      687.22      682.96     41.66 o 
   0   0  10     2858.13     3123.45     67.51 o 
   1   0  10      287.89      296.37     34.42 o 
   2   0  10     2689.04     2748.49     67.45 o 
   3   0  10      233.86      251.69     46.17 o 
   4   0  10      660.92      535.29     80.49 o 
   5   0  10        8.20       21.75     37.55 o 
   6   0  10      114.61      116.30     43.69 o 
   7   0  10       10.38       55.58     36.78 o 
   8   0  10       87.00       37.12     35.21 o 
 -14   1  10       62.25       63.69     22.46 o 
 -13   1  10       11.47       24.19     17.62 o 
 -12   1  10      133.66      113.53     24.62 o 
 -11   1  10       31.13       33.85     19.13 o 
 -10   1  10      196.80      143.34     31.00 o 
  -9   1  10       43.66       56.85     14.45 o 
  -8   1  10      575.65      564.96     48.09 o 
  -7   1  10       22.00       24.05     19.68 o 
  -6   1  10      652.78      604.03     30.46 o 
  -5   1  10       91.38       90.87     17.31 o 
  -4   1  10      474.07      452.48     25.24 o 
  -3   1  10        2.43        1.85      8.31 o 
  -2   1  10     1241.58     1286.50     31.36 o 
  -1   1  10      363.48      316.01     22.05 o 
   0   1  10      313.01      322.29     22.72 o 
   1   1  10     1389.57     1418.02     43.74 o 
   2   1  10      231.70      209.84     18.79 o 
   3   1  10      200.47      242.98     24.89 o 
   4   1  10      217.62      150.96     29.95 o 
   5   1  10      124.91      114.72     26.26 o 
   6   1  10        9.23       34.18     23.51 o 
   7   1  10       87.11       94.11     31.67 o 
   8   1  10       15.60       32.59     16.14 o 
 -14   2  10        2.66      -21.15     21.15 o 
 -13   2  10       33.64       24.26     19.81 o 
 -12   2  10        8.54       29.08     19.03 o 
 -11   2  10       69.39       57.40     24.50 o 
 -10   2  10        3.86       -8.39     23.76 o 
  -9   2  10      370.74      333.46     24.63 o 
  -8   2  10        7.64       17.48     22.62 o 
  -7   2  10      516.53      582.40     42.07 o 
  -6   2  10        1.53        5.23     14.91 o 
  -5   2  10       96.45      108.95     18.66 o 
  -4   2  10        1.20       17.80     16.75 o 
  -3   2  10       52.51       47.67      9.04 o 
  -2   2  10       32.12       33.23     12.91 o 
  -1   2  10       27.60       26.20     11.40 o 
   0   2  10       12.23       23.10     12.66 o 
   1   2  10       58.08       64.45     12.97 o 
   2   2  10       28.62       46.36     13.20 o 
   3   2  10       26.38       27.96     16.45 o 
   4   2  10       65.60       94.02     21.10 o 
   5   2  10        4.08        2.64     25.43 o 
   6   2  10        0.35       13.56     15.61 o 
   7   2  10        1.86       25.32     24.49 o 
   8   2  10        1.48       20.29     26.10 o 
 -14   3  10        0.42       21.68     22.78 o 
 -13   3  10        0.42       13.07     17.53 o 
 -12   3  10        4.08      -10.57     22.17 o 
 -11   3  10       17.33       26.27     19.99 o 
 -10   3  10       25.92        0.29     12.85 o 
  -9   3  10        8.89       34.55     14.19 o 
  -8   3  10       22.57       19.88     18.66 o 
  -7   3  10      113.46      134.12     20.89 o 
  -6   3  10        8.13       25.82     14.88 o 
  -5   3  10       68.18      103.82     28.26 o 
  -4   3  10        4.06       -2.56     17.30 o 
  -3   3  10      247.98      255.62     17.00 o 
  -2   3  10        2.16      -18.52     18.52 o 
  -1   3  10      168.59      133.62     16.68 o 
   0   3  10       18.84        8.88     14.81 o 
   1   3  10        0.15        7.53     14.36 o 
   2   3  10       43.83       37.01     12.72 o 
   3   3  10       39.66       17.51     11.29 o 
   4   3  10        2.40       10.41     13.73 o 
   5   3  10      125.41      127.03     31.95 o 
   6   3  10        3.69       11.42     22.74 o 
   7   3  10       13.28       23.01     15.65 o 
   8   3  10        5.52       11.61     19.07 o 
 -13   4  10       47.58       46.99     29.06 o 
 -12   4  10       15.65       28.85     18.96 o 
 -11   4  10      135.70      150.89     28.19 o 
 -10   4  10       10.84       32.36     15.67 o 
  -9   4  10      224.03      242.16     28.09 o 
  -8   4  10        3.14        0.79     17.35 o 
  -7   4  10      463.51      487.20     39.41 o 
  -6   4  10      627.53      585.39     33.43 o 
  -5   4  10      740.77      753.33     39.67 o 
  -4   4  10      904.01      935.27     43.65 o 
  -3   4  10       38.35       40.32     12.13 o 
  -2   4  10      535.49      529.45     24.40 o 
  -1   4  10       64.61       80.02     16.01 o 
   0   4  10      290.02      311.81     22.82 o 
   1   4  10       22.03       17.52     11.91 o 
   2   4  10      680.96      712.12     40.17 o 
   3   4  10       63.26       70.26     18.20 o 
   4   4  10      334.49      330.11     30.53 o 
   5   4  10       12.80       23.36     23.14 o 
   6   4  10      188.22      203.45     33.14 o 
   7   4  10        0.04      -12.89     23.89 o 
 -13   5  10        3.14       48.17     30.71 o 
 -12   5  10       67.67       62.57     26.46 o 
 -11   5  10        2.76       37.80     16.17 o 
 -10   5  10      348.58      310.82     34.78 o 
  -9   5  10       64.36       60.26     12.82 o 
  -8   5  10      507.64      471.37     41.94 o 
  -7   5  10      112.74      103.99     19.10 o 
  -6   5  10      224.90      218.19     24.99 o 
  -5   5  10      158.81      162.17     19.59 o 
  -4   5  10      214.37      228.17     23.23 o 
  -3   5  10      701.75      657.43     26.90 o 
  -2   5  10       43.14       62.13     20.79 o 
  -1   5  10     1344.59     1317.27     35.87 o 
   0   5  10        0.95       -4.00     13.79 o 
   1   5  10     1058.45     1144.35     43.72 o 
   2   5  10       59.76       79.13     24.52 o 
   3   5  10      543.35      547.41     34.99 o 
   4   5  10       22.53       38.62     19.43 o 
   5   5  10      268.86      295.63     36.20 o 
   6   5  10        4.74       36.18     25.56 o 
   7   5  10       42.70       52.50     30.11 o 
 -12   6  10        2.30       12.89     34.25 o 
 -11   6  10      101.26       92.59     23.68 o 
 -10   6  10       14.15       33.47     22.03 o 
  -9   6  10      220.65      187.94     30.09 o 
  -8   6  10       15.19       22.11     25.21 o 
  -7   6  10      591.57      666.96     55.18 o 
  -6   6  10       44.54       43.60     14.48 o 
  -5   6  10      344.11      414.59     35.60 o 
  -4   6  10      277.54      271.12     27.52 o 
  -3   6  10      136.74      139.48     18.29 o 
  -2   6  10      320.57      285.01     22.31 o 
  -1   6  10      227.32      229.84     27.76 o 
   0   6  10      402.83      441.73     27.64 o 
   1   6  10      190.14      154.57     19.26 o 
   2   6  10      348.79      409.70     30.45 o 
   3   6  10       24.40       28.12     18.60 o 
   4   6  10      293.25      353.50     31.56 o 
   5   6  10       25.69       12.31     23.30 o 
   6   6  10      131.13      132.15     36.77 o 
 -11   7  10        0.69       22.17     19.92 o 
 -10   7  10       28.57       47.32     19.43 o 
  -9   7  10        1.34       22.32     22.79 o 
  -8   7  10       11.40       20.83     21.39 o 
  -7   7  10        6.73       40.09     18.12 o 
  -6   7  10       18.20       35.75     15.34 o 
  -5   7  10       33.38       36.17     23.37 o 
  -4   7  10       96.42       92.12     21.98 o 
  -3   7  10       12.55       26.10     14.19 o 
  -2   7  10       31.87       37.46     13.68 o 
  -1   7  10      104.51       88.88     15.83 o 
   0   7  10        2.49       -7.42     14.26 o 
   1   7  10      203.60      197.12     20.77 o 
   2   7  10        1.01      -11.37     18.03 o 
   3   7  10      131.34      124.27     27.68 o 
   4   7  10       12.61       36.88     23.20 o 
   5   7  10       11.67       49.71     30.80 o 
 -10   8  10        1.59       31.27     22.93 o 
  -9   8  10       42.77       53.79     22.51 o 
  -8   8  10        3.51        5.37     23.44 o 
  -7   8  10       25.26       13.92     18.64 o 
  -6   8  10       62.14       65.11     20.08 o 
  -5   8  10       46.21       84.54     29.13 o 
  -4   8  10       91.26       59.26     17.58 o 
  -3   8  10       29.81       14.61     22.80 o 
  -2   8  10        0.02       12.85     17.03 o 
  -1   8  10        5.39       12.49     12.84 o 
   0   8  10        3.68       13.68     18.21 o 
   1   8  10        3.23       35.41     21.02 o 
   2   8  10        5.03       18.91     21.79 o 
   3   8  10        1.43       40.47     38.36 o 
   4   8  10        3.41      -17.70     22.67 o 
  -8   9  10       12.87       67.27     23.61 o 
  -7   9  10       11.03        3.87     22.72 o 
  -6   9  10      126.77       80.75     27.02 o 
  -5   9  10       26.11       16.73     20.73 o 
  -4   9  10      211.61      198.88     45.04 o 
  -3   9  10       23.62       36.25     27.10 o 
  -2   9  10       54.47       68.38     35.43 o 
  -1   9  10       54.56       52.86     28.83 o 
   0   9  10        1.71       18.47     16.39 o 
   1   9  10      105.39      111.23     38.63 o 
   2   9  10        0.96       14.10     29.07 o 
  -5  10  10      164.86      137.80     36.97 o 
  -4  10  10      117.15       74.51     29.09 o 
  -3  10  10      105.19      119.73     52.20 o 
  -2  10  10      133.26      109.03     32.49 o 
  -1  10  10       42.06       81.97     46.49 o 
 -14   1  11       27.11        5.13     22.27 o 
 -13   1  11       84.74       35.29     24.73 o 
 -12   1  11       30.07       23.16     19.89 o 
 -11   1  11      246.51      219.00     38.16 o 
 -10   1  11        4.07       17.48     11.29 o 
  -9   1  11      239.77      248.85     34.33 o 
  -8   1  11       20.40       34.46     14.19 o 
  -7   1  11       45.42       51.39     31.23 o 
  -6   1  11        3.24       64.44     24.58 o 
  -5   1  11        8.91       -2.44     11.66 o 
  -4   1  11       59.18       64.53     14.91 o 
  -3   1  11      217.08      207.18     24.47 o 
  -2   1  11       64.69       51.37     11.07 o 
  -1   1  11       95.54       78.30     16.53 o 
   0   1  11        2.37       18.41     13.99 o 
   1   1  11      107.88      104.46     15.83 o 
   2   1  11       74.20       74.62     14.36 o 
   3   1  11        7.80       10.65     15.83 o 
   4   1  11       13.20       34.49     20.61 o 
   5   1  11       37.36       43.20     19.45 o 
   6   1  11       20.53       46.42     20.04 o 
   7   1  11        8.23       33.53     21.24 o 
 -14   2  11       62.55       43.09     19.86 o 
 -13   2  11        1.09        2.04     19.99 o 
 -12   2  11      167.10      143.37     27.60 o 
 -11   2  11        0.66       10.66     14.98 o 
 -10   2  11      332.38      312.78     39.02 o 
  -9   2  11       22.13        5.61     11.79 o 
  -8   2  11      366.85      319.87     39.55 o 
  -7   2  11      472.77      401.41     31.43 o 
  -6   2  11      817.34      848.76     58.66 o 
  -5   2  11      430.27      445.40     42.18 o 
  -4   2  11      651.42      660.21     28.52 o 
  -3   2  11      279.95      210.01     25.11 o 
  -2   2  11      480.08      439.96     21.97 o 
  -1   2  11      149.38      119.94     13.44 o 
   0   2  11      171.64      184.11     21.27 o 
   1   2  11      242.78      242.00     21.67 o 
   2   2  11       85.38       91.18     21.33 o 
   3   2  11      194.81      214.14     23.79 o 
   4   2  11       97.18      112.38     22.91 o 
   5   2  11      115.95      129.75     37.22 o 
   6   2  11       14.01       19.85     10.83 o 
   7   2  11      223.27      226.58     37.13 o 
 -13   3  11       47.92       57.72     21.98 o 
 -12   3  11       33.66       28.17     23.69 o 
 -11   3  11      206.96      282.15     43.53 o 
 -10   3  11        5.26       24.80     21.41 o 
  -9   3  11      193.73      247.42     25.57 o 
  -8   3  11       35.96       26.72     10.29 o 
  -7   3  11       59.33       49.07     17.10 o 
  -6   3  11        7.17      -12.62     16.96 o 
  -5   3  11      327.19      392.90     27.44 o 
  -4   3  11       10.91       31.77     18.78 o 
  -3   3  11      927.22      947.39     41.91 o 
  -2   3  11       68.09       78.81     15.24 o 
  -1   3  11      432.11      492.65     28.29 o 
   0   3  11      119.90      105.21     17.20 o 
   1   3  11      408.74      394.62     24.36 o 
   2   3  11      173.13      187.50     23.92 o 
   3   3  11      140.54      157.22     23.03 o 
   4   3  11      462.64      589.90     71.77 o 
   5   3  11       20.63       14.70     25.36 o 
   6   3  11      184.72      167.20     31.88 o 
   7   3  11        0.38       53.12     26.71 o 
 -13   4  11        9.40       23.15     30.59 o 
 -12   4  11       45.21       58.49     41.65 o 
 -11   4  11        4.12       15.14     20.34 o 
 -10   4  11      174.05      161.12     24.71 o 
  -9   4  11       33.46       33.66     15.16 o 
  -8   4  11      605.98      595.52     51.53 o 
  -7   4  11       23.66       25.64     17.88 o 
  -6   4  11      734.12      747.48     38.59 o 
  -5   4  11       36.15       55.94     17.66 o 
  -4   4  11      671.15      718.66     38.03 o 
  -3   4  11       59.37       70.10     19.45 o 
  -2   4  11      714.79      692.67     26.34 o 
  -1   4  11       76.49      100.01     25.17 o 
   0   4  11      347.76      308.99     25.03 o 
   1   4  11       84.65       80.62     13.79 o 
   2   4  11       12.12       20.73     15.79 o 
   3   4  11      128.55      131.27     20.59 o 
   4   4  11        8.05       16.45     15.83 o 
   5   4  11      101.43       78.49     25.04 o 
   6   4  11       14.00        2.47     25.06 o 
   7   4  11       20.64       37.29     25.62 o 
 -12   5  11       33.17       35.86     24.78 o 
 -11   5  11       62.85       50.17     33.71 o 
 -10   5  11        0.55        8.66     17.71 o 
  -9   5  11        4.71       -7.37     18.70 o 
  -8   5  11       41.09       35.08     15.81 o 
  -7   5  11       46.20       39.74     14.78 o 
  -6   5  11        9.88       15.71     10.90 o 
  -5   5  11       72.79       63.21     20.75 o 
  -4   5  11       43.65       56.23     19.65 o 
  -3   5  11      121.26       60.83     18.90 o 
  -2   5  11       51.95       35.42     13.09 o 
  -1   5  11        7.71       -1.50     14.05 o 
   0   5  11       24.06       16.11     18.00 o 
   1   5  11        0.14        3.61     14.44 o 
   2   5  11       34.54       29.76     19.12 o 
   3   5  11       27.69       23.24     19.10 o 
   4   5  11        3.67       12.27     17.99 o 
   5   5  11        7.53        7.64     17.76 o 
   6   5  11       18.75        3.20     22.27 o 
 -12   6  11       17.51       32.91     26.97 o 
 -11   6  11        0.74        1.44     20.99 o 
 -10   6  11       24.89       24.29     23.55 o 
  -9   6  11       22.49       16.29     22.08 o 
  -8   6  11       33.00       54.45     21.11 o 
  -7   6  11        8.92       -6.61     19.73 o 
  -6   6  11      101.20      109.23     20.10 o 
  -5   6  11        4.24       28.31     15.64 o 
  -4   6  11       66.81      105.34     21.29 o 
  -3   6  11       60.88       74.78     19.44 o 
  -2   6  11       75.44       74.40     17.02 o 
  -1   6  11       16.17       53.75     16.97 o 
   0   6  11       94.14       77.37     16.47 o 
   1   6  11       21.60       20.93     11.27 o 
   2   6  11       42.75       35.34     18.47 o 
   3   6  11       20.72       12.43     18.73 o 
   4   6  11        5.72       11.39     18.73 o 
   5   6  11        0.19       35.31     29.92 o 
 -11   7  11        4.11        5.36     25.52 o 
 -10   7  11        4.58       -4.63     24.05 o 
  -9   7  11       13.15        7.57     22.61 o 
  -8   7  11        2.28       27.06     22.59 o 
  -7   7  11      141.67      160.05     31.58 o 
  -6   7  11       26.14       69.59     31.74 o 
  -5   7  11      175.21      192.21     28.34 o 
  -4   7  11        8.48       37.45     15.74 o 
  -3   7  11      140.96      176.06     23.63 o 
  -2   7  11        8.39       25.84     13.63 o 
  -1   7  11      120.12      129.65     18.26 o 
   0   7  11      121.90      145.24     24.51 o 
   1   7  11       96.13       99.93     20.56 o 
   2   7  11       82.75       81.17     20.38 o 
   3   7  11       60.46       48.10     23.17 o 
   4   7  11       41.73       -5.72     27.49 o 
  -9   8  11        8.03       18.62     21.20 o 
  -8   8  11      320.26      271.61     41.80 o 
  -7   8  11       48.19       22.52     24.77 o 
  -6   8  11      464.27      435.88     52.70 o 
  -5   8  11      192.18      210.42     37.40 o 
  -4   8  11      325.90      290.29     41.19 o 
  -3   8  11      235.96      200.30     36.91 o 
  -2   8  11      178.66       53.98     29.71 o 
  -1   8  11       92.91      119.29     27.62 o 
   0   8  11      104.62      119.36     33.24 o 
   1   8  11       42.09       37.46     26.09 o 
   2   8  11       13.29       13.12     27.06 o 
   3   8  11       47.36       51.90     31.33 o 
  -7   9  11      129.34       62.87     28.90 o 
  -6   9  11       38.38       33.30     23.63 o 
  -5   9  11      157.90      114.27     38.91 o 
  -4   9  11       19.16       23.69     19.31 o 
  -3   9  11       92.56       74.89     33.11 o 
  -2   9  11        6.54      -20.47     28.61 o 
  -1   9  11       57.91       80.85     29.66 o 
   0   9  11        7.39       -1.33     44.65 o 
   1   9  11       12.82       -8.41     40.53 o 
 -14   0  12        5.14       19.73     23.99 o 
 -13   0  12       54.20       83.44     33.98 o 
 -12   0  12       26.84       42.61     27.37 o 
 -11   0  12       89.93       82.74     38.70 o 
 -10   0  12      219.55      204.84     50.01 o 
  -9   0  12      111.18       96.25     37.87 o 
  -8   0  12      186.36      201.75     40.98 o 
  -7   0  12      619.73      721.70     58.67 o 
  -6   0  12        0.51       22.68     33.04 o 
  -5   0  12      642.27      649.00     52.61 o 
  -4   0  12        0.21       40.38     46.62 o 
  -3   0  12      384.15      370.36     26.34 o 
  -2   0  12       44.78       50.39     32.20 o 
  -1   0  12     1041.20      979.68     49.04 o 
   0   0  12      865.42      985.40     45.15 o 
   1   0  12      245.39      287.38     35.92 o 
   2   0  12     1190.29     1244.56     59.54 o 
   3   0  12       46.39       45.93     36.30 o 
   4   0  12      135.28      113.04     38.38 o 
   5   0  12        6.76       14.34     33.51 o 
   6   0  12      174.08      169.09     48.31 o 
   7   0  12       16.86       27.09     41.46 o 
 -14   1  12       25.35       34.89     15.28 o 
 -13   1  12       75.39       63.95     21.22 o 
 -12   1  12       97.54      145.32     33.12 o 
 -11   1  12      173.24      184.97     35.14 o 
 -10   1  12      182.15      165.35     30.86 o 
  -9   1  12      268.21      257.45     36.72 o 
  -8   1  12      286.24      288.85     35.31 o 
  -7   1  12      268.13      278.39     36.27 o 
  -6   1  12      149.19      186.42     28.52 o 
  -5   1  12        0.40       50.49     31.23 o 
  -4   1  12      261.97      278.71     24.27 o 
  -3   1  12       75.28       62.60     19.99 o 
  -2   1  12      346.10      330.40     24.16 o 
  -1   1  12       36.42       52.20     17.46 o 
   0   1  12     1049.35     1025.00     34.48 o 
   1   1  12        5.86       15.08     12.67 o 
   2   1  12      936.51      981.18     53.21 o 
   3   1  12      204.19      159.26     32.62 o 
   4   1  12      161.32      142.73     26.98 o 
   5   1  12       80.48      115.00     25.66 o 
   6   1  12       21.18       29.72     23.35 o 
   7   1  12        4.89       16.19     24.85 o 
 -13   2  12       14.07       27.62     33.93 o 
 -12   2  12        7.19       17.26     18.28 o 
 -11   2  12       22.97       38.95     14.05 o 
 -10   2  12       10.71       17.23     13.17 o 
  -9   2  12      152.75      155.74     25.81 o 
  -8   2  12       10.95        9.84     28.40 o 
  -7   2  12      413.38      401.32     44.80 o 
  -6   2  12       38.52       59.04     24.96 o 
  -5   2  12       15.72       27.29     17.97 o 
  -4   2  12        0.20        6.88     19.24 o 
  -3   2  12       15.64       15.92     16.43 o 
  -2   2  12      177.93      135.38     19.95 o 
  -1   2  12       97.91       95.89     15.85 o 
   0   2  12        4.10       23.78     10.30 o 
   1   2  12       33.56       10.87     13.23 o 
   2   2  12      109.18      103.30     22.04 o 
   3   2  12        0.15       23.98     24.16 o 
   4   2  12       26.52       30.01     18.16 o 
   5   2  12       38.90       33.57     28.75 o 
   6   2  12        6.79        9.09     25.93 o 
 -13   3  12        0.19       -5.71     22.45 o 
 -12   3  12        1.15       21.40     19.51 o 
 -11   3  12        0.03      -11.39     44.21 o 
 -10   3  12        0.05        9.00     32.44 o 
  -9   3  12       11.25       49.38     14.97 o 
  -8   3  12       52.65       54.47     23.15 o 
  -7   3  12      162.88      151.46     19.12 o 
  -6   3  12       83.68       85.10     19.24 o 
  -5   3  12       90.14       87.08     18.86 o 
  -4   3  12      207.06      232.48     23.48 o 
  -3   3  12       65.88       59.08     21.46 o 
  -2   3  12      246.10      189.46     18.50 o 
  -1   3  12        2.12       -5.49     12.87 o 
   0   3  12      114.92       85.11     16.94 o 
   1   3  12       19.87       25.10     12.41 o 
   2   3  12        4.51       23.74     18.35 o 
   3   3  12        8.85        9.10     18.10 o 
   4   3  12       10.60        2.05     19.57 o 
   5   3  12        0.95       -9.14     18.18 o 
   6   3  12       14.70       24.00     26.65 o 
 -13   4  12       14.18       44.40     25.93 o 
 -12   4  12       19.31       -0.23     28.62 o 
 -11   4  12      100.73      104.11     34.37 o 
 -10   4  12       83.67       56.62     21.08 o 
  -9   4  12      149.74      163.88     27.79 o 
  -8   4  12       20.50       20.25     13.24 o 
  -7   4  12      119.79      138.23     20.48 o 
  -6   4  12       33.25       30.96     19.27 o 
  -5   4  12      366.97      401.74     29.53 o 
  -4   4  12        1.84       -0.85     17.89 o 
  -3   4  12      537.10      564.13     36.65 o 
  -2   4  12      133.27      144.13     21.09 o 
  -1   4  12      292.62      283.34     21.22 o 
   0   4  12       68.30       90.49     17.44 o 
   1   4  12      155.72      158.36     24.26 o 
   2   4  12       70.63       54.23     14.08 o 
   3   4  12      196.39      244.18     31.13 o 
   4   4  12       10.54       -8.48     21.85 o 
   5   4  12        3.32       13.44     15.03 o 
   6   4  12       16.05       -9.42     28.19 o 
 -12   5  12       32.81       97.14     49.67 o 
 -11   5  12       41.48       56.41     41.00 o 
 -10   5  12       82.31      107.61     32.20 o 
  -9   5  12       30.19       30.74     11.03 o 
  -8   5  12      286.48      320.13     31.85 o 
  -7   5  12        6.04        6.11     16.82 o 
  -6   5  12      548.51      478.88     37.03 o 
  -5   5  12       27.41       24.17     18.42 o 
  -4   5  12      578.25      618.61     35.07 o 
  -3   5  12       17.95       20.60     22.71 o 
  -2   5  12      505.42      634.77     33.40 o 
  -1   5  12       46.19       33.18     15.57 o 
   0   5  12      580.75      608.80     28.30 o 
   1   5  12       57.86       85.71     19.56 o 
   2   5  12      389.20      433.98     32.53 o 
   3   5  12       47.63       93.27     21.03 o 
   4   5  12      179.28      169.53     32.27 o 
   5   5  12       66.03       48.42     24.07 o 
 -11   6  12       87.39       86.87     41.09 o 
 -10   6  12        4.72       38.22     29.50 o 
  -9   6  12      239.64      251.83     39.61 o 
  -8   6  12       11.06       26.82     17.54 o 
  -7   6  12      236.53      282.50     36.67 o 
  -6   6  12       49.09       36.96     12.44 o 
  -5   6  12      279.21      314.47     29.94 o 
  -4   6  12        1.12        1.66     17.47 o 
  -3   6  12      546.12      557.33     38.22 o 
  -2   6  12      130.00      112.80     24.13 o 
  -1   6  12      419.13      426.20     35.64 o 
   0   6  12       81.34       82.68     16.97 o 
   1   6  12      163.06      144.06     22.64 o 
   2   6  12       12.98       30.31     18.94 o 
   3   6  12       33.16       28.15     19.56 o 
   4   6  12        5.71       28.37     25.67 o 
 -10   7  12        4.74       23.85     25.33 o 
  -9   7  12        1.73       24.92     20.05 o 
  -8   7  12       13.04       42.11     24.27 o 
  -7   7  12        4.68       26.53     18.04 o 
  -6   7  12      162.07      143.09     24.04 o 
  -5   7  12        5.26       -4.61     25.33 o 
  -4   7  12      138.24      152.82     25.89 o 
  -3   7  12        0.16        2.92     18.14 o 
  -2   7  12      103.71       82.27     18.95 o 
  -1   7  12        0.11      -11.79     16.66 o 
   0   7  12       69.25       52.50     22.32 o 
   1   7  12        9.05       20.06     18.01 o 
   2   7  12       80.08       86.77     23.87 o 
   3   7  12        0.09       -0.05     22.74 o 
  -8   8  12       11.40       38.52     25.24 o 
  -7   8  12        3.91       31.41     21.89 o 
  -6   8  12       54.96       41.22     22.21 o 
  -5   8  12       14.59       33.84     15.23 o 
  -4   8  12       24.96       15.85     13.70 o 
  -3   8  12       12.80       16.86     16.94 o 
  -2   8  12        0.01       17.62     21.64 o 
  -1   8  12        4.37       20.92     19.94 o 
   0   8  12        0.02      -10.65     44.65 o 
   1   8  12        0.74       28.21     39.19 o 
  -6   9  12       77.37       74.72     70.16 o 
  -5   9  12       22.82       32.43     48.52 o 
  -4   9  12      148.37      212.14     43.66 o 
  -3   9  12        0.54        6.85     30.40 o 
  -2   9  12       47.43       69.42     45.85 o 
 -13   1  13       32.73        7.51     20.61 o 
 -12   1  13       25.47       -7.72     15.33 o 
 -11   1  13      103.58      104.77     23.72 o 
 -10   1  13       24.51       18.40     23.88 o 
  -9   1  13      310.57      293.23     45.13 o 
  -8   1  13       73.46       57.07     26.21 o 
  -7   1  13      270.63      354.90     34.94 o 
  -6   1  13       36.01        3.14     23.57 o 
  -5   1  13      196.48      213.51     28.87 o 
  -4   1  13        6.07        0.60     24.13 o 
  -3   1  13      175.22      166.63     22.77 o 
  -2   1  13       13.04       23.84     14.76 o 
  -1   1  13      175.07      148.99     17.46 o 
   0   1  13       89.91      104.09     16.22 o 
   1   1  13      133.69      161.60     21.72 o 
   2   1  13       79.10       87.80     33.65 o 
   3   1  13       89.12      103.43     24.99 o 
   4   1  13        0.95        7.53     21.77 o 
   5   1  13      141.32      123.35     31.69 o 
   6   1  13        5.12       29.91     19.32 o 
 -13   2  13       47.71       21.57     19.98 o 
 -12   2  13       42.81       39.68     21.00 o 
 -11   2  13      120.30       96.68     35.34 o 
 -10   2  13      112.42      105.71     25.05 o 
  -9   2  13       39.00       13.00     21.71 o 
  -8   2  13       28.73       55.35     29.70 o 
  -7   2  13       10.61       20.17     24.58 o 
  -6   2  13       57.17       83.64     28.25 o 
  -5   2  13      201.87      270.01     38.36 o 
  -4   2  13      103.86      101.66     17.24 o 
  -3   2  13       71.20       73.25     19.25 o 
  -2   2  13      128.10      106.50     16.50 o 
  -1   2  13        6.46        8.36     11.64 o 
   0   2  13       30.75       47.87     13.88 o 
   1   2  13       19.83       23.57     15.13 o 
   2   2  13      219.52      210.52     31.55 o 
   3   2  13        1.48       22.01     22.32 o 
   4   2  13      171.63      156.66     31.52 o 
   5   2  13       37.97       36.74     23.27 o 
 -13   3  13        0.79       13.59     24.65 o 
 -12   3  13       62.02       58.46     26.78 o 
 -11   3  13       33.59       44.08     31.30 o 
 -10   3  13      141.88      104.49     25.69 o 
  -9   3  13      413.40      312.55     48.82 o 
  -8   3  13      145.91      138.96     31.36 o 
  -7   3  13      791.94      796.55     50.02 o 
  -6   3  13       30.93       11.20     15.79 o 
  -5   3  13      612.87      658.31     34.06 o 
  -4   3  13       45.48       30.50     17.67 o 
  -3   3  13      362.73      354.16     31.95 o 
  -2   3  13       38.94       48.82     18.45 o 
  -1   3  13      291.01      310.66     23.72 o 
   0   3  13        0.01       16.01     11.62 o 
   1   3  13      268.32      299.46     28.29 o 
   2   3  13       17.15        1.29     18.11 o 
   3   3  13      190.71      186.71     31.51 o 
   4   3  13       66.04       98.46     23.71 o 
   5   3  13      144.26      158.91     31.31 o 
 -12   4  13        3.23      -32.68     32.68 o 
 -11   4  13       45.53       62.11     27.71 o 
 -10   4  13      112.93      120.66     28.23 o 
  -9   4  13       11.92       31.11     15.87 o 
  -8   4  13      163.06      167.32     28.31 o 
  -7   4  13       42.71       21.36     17.00 o 
  -6   4  13      105.22      100.13     25.65 o 
  -5   4  13       85.91      122.26     22.30 o 
  -4   4  13      335.60      356.47     27.28 o 
  -3   4  13        3.25       37.97     18.74 o 
  -2   4  13      343.97      347.65     26.86 o 
  -1   4  13       12.52       32.50     14.68 o 
   0   4  13      127.89      103.10     20.85 o 
   1   4  13        6.30       -0.45     17.63 o 
   2   4  13       33.28       28.35     18.67 o 
   3   4  13       23.96      -15.62     21.86 o 
   4   4  13       43.15       70.56     21.38 o 
   5   4  13       17.04       25.78     21.50 o 
 -12   5  13        0.56        2.23     42.92 o 
 -11   5  13        0.02       22.59     25.09 o 
 -10   5  13        3.45       62.34     27.56 o 
  -9   5  13        3.95        1.44     16.84 o 
  -8   5  13        9.84       18.24     14.69 o 
  -7   5  13       49.15       22.92     17.14 o 
  -6   5  13       14.88       30.07     15.89 o 
  -5   5  13       33.35       23.35     18.95 o 
  -4   5  13        0.04        7.19     18.53 o 
  -3   5  13        5.27       23.11     19.19 o 
  -2   5  13        1.51        4.48     18.46 o 
  -1   5  13        1.44       27.39     18.56 o 
   0   5  13        8.72       20.35     18.25 o 
   1   5  13        0.29       46.55     18.47 o 
   2   5  13        0.43       11.83     17.63 o 
   3   5  13       37.72       35.98     24.42 o 
   4   5  13        0.27       22.00     22.88 o 
 -11   6  13        1.64       23.88     22.78 o 
 -10   6  13        2.02       42.44     20.62 o 
  -9   6  13       18.39       15.88     16.66 o 
  -8   6  13       19.57       24.00     33.01 o 
  -7   6  13       38.56       66.30     23.13 o 
  -6   6  13       90.81       56.69     15.61 o 
  -5   6  13       23.71       41.07     20.37 o 
  -4   6  13       44.24       67.96     20.00 o 
  -3   6  13       15.36       14.59     18.86 o 
  -2   6  13       91.05       99.70     21.26 o 
  -1   6  13        7.95       25.80     18.27 o 
   0   6  13       46.73       32.19     23.16 o 
   1   6  13        8.74       58.49     23.77 o 
   2   6  13       17.49       42.92     23.81 o 
   3   6  13        0.17       19.74     30.39 o 
  -9   7  13       14.77       36.66     33.31 o 
  -8   7  13       41.04       29.39     26.00 o 
  -7   7  13       90.27      111.88     25.35 o 
  -6   7  13       45.89       54.76     26.61 o 
  -5   7  13      249.98      247.90     37.64 o 
  -4   7  13       18.44       14.55     24.20 o 
  -3   7  13      120.44      141.77     29.66 o 
  -2   7  13        6.61        8.39     18.35 o 
  -1   7  13       60.83       56.15     19.04 o 
   0   7  13        0.35       17.16     23.41 o 
   1   7  13       72.01       50.79     23.22 o 
   2   7  13        8.33       47.04     28.37 o 
  -7   8  13       19.36       45.30     21.98 o 
  -6   8  13       57.32       50.17     21.12 o 
  -5   8  13       23.82       36.78     18.21 o 
  -4   8  13       64.63       61.12     23.43 o 
  -3   8  13        9.83       11.57     11.99 o 
  -2   8  13       80.84       76.59     24.12 o 
  -1   8  13        0.22        9.91     38.88 o 
   0   8  13       43.91       66.75     39.28 o 
 -13   0  14        4.48       25.81     42.68 o 
 -12   0  14      159.55      108.35     35.08 o 
 -11   0  14       20.74       31.59     41.00 o 
 -10   0  14      311.78      392.02     85.65 o 
  -9   0  14      125.98       61.04     40.40 o 
  -8   0  14      376.54      420.80     57.50 o 
  -7   0  14        8.40       24.20     35.47 o 
  -6   0  14      396.25      408.61     51.00 o 
  -5   0  14      535.63      595.43     73.05 o 
  -4   0  14       28.05       72.24     37.26 o 
  -3   0  14      682.66      664.75     54.57 o 
  -2   0  14       30.27       11.12     13.98 o 
  -1   0  14      338.54      277.84     45.42 o 
   0   0  14      183.30      156.30     28.84 o 
   1   0  14      653.20      538.52     80.12 o 
   2   0  14       71.03       62.85     23.03 o 
   3   0  14      299.32      299.89     58.21 o 
   4   0  14        0.02       79.90     30.98 o 
   5   0  14        4.61        8.25     38.42 o 
 -13   1  14       16.73       22.58     15.88 o 
 -12   1  14        0.23       20.14     19.05 o 
 -11   1  14       35.38       69.10     19.97 o 
 -10   1  14        2.58      -17.23     24.71 o 
  -9   1  14      336.67      302.41     50.71 o 
  -8   1  14      234.15      277.54     37.00 o 
  -7   1  14      429.62      470.27     46.78 o 
  -6   1  14      599.80      673.54     41.74 o 
  -5   1  14       61.94      109.53     26.93 o 
  -4   1  14      383.91      374.15     56.07 o 
  -3   1  14       85.83       83.06     16.84 o 
  -2   1  14      430.01      420.85     28.97 o 
  -1   1  14       46.24       48.07     12.43 o 
   0   1  14      511.63      483.05     28.73 o 
   1   1  14        7.81       27.13     13.37 o 
   2   1  14      122.00      114.62     24.64 o 
   3   1  14        0.03       28.14     20.30 o 
   4   1  14      110.88      113.10     23.63 o 
   5   1  14        1.22      -24.64     24.64 o 
 -13   2  14        0.49       28.77     21.86 o 
 -12   2  14       15.18       17.31     15.39 o 
 -11   2  14        1.27       -4.51     25.94 o 
 -10   2  14        1.43       69.42     45.26 o 
  -9   2  14        0.23       19.17     15.82 o 
  -8   2  14        1.44       60.92     64.09 o 
  -7   2  14        2.74       37.33     30.41 o 
  -6   2  14        0.17        3.07     26.61 o 
  -5   2  14       82.32       86.44     25.75 o 
  -4   2  14       24.34       11.08     15.30 o 
  -3   2  14       84.68      108.85     20.60 o 
  -2   2  14        2.13       -5.79     16.89 o 
  -1   2  14       55.93       62.45     13.17 o 
   0   2  14      184.44      202.13     25.22 o 
   1   2  14      169.83      164.28     23.04 o 
   2   2  14       63.76       47.05     48.40 o 
   3   2  14       99.51      104.78     34.77 o 
   4   2  14        4.50       26.51     26.19 o 
 -12   3  14        0.02       13.37     24.68 o 
 -11   3  14       34.08        5.22     26.81 o 
 -10   3  14       22.18       14.30     21.67 o 
  -9   3  14       43.04       14.23     25.12 o 
  -8   3  14        0.04        0.16     20.57 o 
  -7   3  14      118.82       85.49     29.41 o 
  -6   3  14       25.97       -7.05     23.55 o 
  -5   3  14      160.48      193.88     33.73 o 
  -4   3  14       58.18       54.10     17.70 o 
  -3   3  14       31.70       43.15     17.79 o 
  -2   3  14      130.12      145.47     23.55 o 
  -1   3  14        3.20        8.98     17.90 o 
   0   3  14       71.60       64.98     18.86 o 
   1   3  14       23.04       -2.40     16.64 o 
   2   3  14        3.64       36.11     21.01 o 
   3   3  14        4.82      -11.58     20.58 o 
   4   3  14        6.46       29.22     15.00 o 
 -12   4  14       49.23       34.14     31.35 o 
 -11   4  14        1.59        0.45     17.54 o 
 -10   4  14      103.65       85.52     38.76 o 
  -9   4  14        8.29       21.28     16.88 o 
  -8   4  14       86.32      116.85     28.30 o 
  -7   4  14       38.28       12.13     23.59 o 
  -6   4  14      157.12      134.51     33.05 o 
  -5   4  14        6.32       13.17     18.78 o 
  -4   4  14      334.72      317.62     30.09 o 
  -3   4  14       53.80       42.78     20.32 o 
  -2   4  14      276.38      265.39     30.02 o 
  -1   4  14      126.47      142.34     21.77 o 
   0   4  14        8.78       20.83     22.09 o 
   1   4  14      115.61       80.75     23.23 o 
   2   4  14        0.19       10.85     13.81 o 
   3   4  14       88.06       79.81     22.68 o 
 -11   5  14      163.08      218.53     40.81 o 
 -10   5  14       28.01        8.72     32.93 o 
  -9   5  14      158.58       62.90     40.94 o 
  -8   5  14       45.45       51.27     22.18 o 
  -7   5  14      108.53      126.65     36.15 o 
  -6   5  14       76.79       97.13     23.96 o 
  -5   5  14      125.60      158.07     34.15 o 
  -4   5  14      220.69      257.49     31.00 o 
  -3   5  14       78.04       88.18     20.18 o 
  -2   5  14      229.43      231.29     26.32 o 
  -1   5  14       14.32       11.95     18.40 o 
   0   5  14      192.34      216.21     40.77 o 
   1   5  14        1.04      -21.47     21.47 o 
   2   5  14       71.08       52.79     28.81 o 
   3   5  14        9.90       17.65     27.86 o 
 -10   6  14       12.19       31.67     28.39 o 
  -9   6  14        6.25       35.96     26.89 o 
  -8   6  14       64.17       98.03     27.46 o 
  -7   6  14       23.09       14.07     35.15 o 
  -6   6  14       79.84       55.40     19.44 o 
  -5   6  14       48.15       32.68     19.43 o 
  -4   6  14       49.87       58.18     21.72 o 
  -3   6  14      111.91      114.38     29.93 o 
  -2   6  14       49.77       39.27     18.62 o 
  -1   6  14      137.86      148.64     30.22 o 
   0   6  14       70.86       36.98     22.65 o 
   1   6  14       61.40       37.53     23.70 o 
   2   6  14       35.66       44.99     39.53 o 
  -8   7  14       17.42       38.22     19.19 o 
  -7   7  14        5.00       18.68     30.50 o 
  -6   7  14       75.60       61.16     26.44 o 
  -5   7  14        5.57       17.21     17.22 o 
  -4   7  14       56.02       52.06     17.77 o 
  -3   7  14        1.98       55.64     20.99 o 
  -2   7  14       14.42       65.06     29.88 o 
  -1   7  14        2.54       -5.39     22.02 o 
   0   7  14        3.60       35.72     23.80 o 
  -4   8  14        2.41       22.94     41.46 o 
 -12   1  15       14.38       51.14     28.72 o 
 -11   1  15       25.10       24.10     18.17 o 
 -10   1  15       25.71       23.70     17.69 o 
  -9   1  15       44.09       22.32     20.40 o 
  -8   1  15       85.77       64.91     30.95 o 
  -7   1  15        6.67       23.08     26.01 o 
  -6   1  15       89.34       96.95     30.93 o 
  -5   1  15       22.27       11.20     27.12 o 
  -4   1  15       53.47       79.65     29.96 o 
  -3   1  15       67.34       89.76     28.72 o 
  -2   1  15       11.91       57.95     35.12 o 
  -1   1  15      122.84      121.98     19.88 o 
   0   1  15       40.99       50.08     14.25 o 
   1   1  15       37.67       39.42     32.86 o 
   2   1  15       16.70        9.54     11.51 o 
   3   1  15       55.52       39.88     37.92 o 
 -12   2  15        0.40       33.76     16.14 o 
 -11   2  15      166.60      132.78     30.29 o 
 -10   2  15        0.03      -11.59     20.47 o 
  -9   2  15      271.78      272.55     43.33 o 
  -8   2  15       22.83      103.14     36.74 o 
  -7   2  15      272.16      343.81     43.45 o 
  -6   2  15       41.83       74.98     28.41 o 
  -5   2  15      267.96      318.02     36.69 o 
  -4   2  15       10.92       -1.72     24.19 o 
  -3   2  15      225.87      212.81     28.56 o 
  -2   2  15        7.27       32.21     19.68 o 
  -1   2  15      153.48      172.50     22.60 o 
   0   2  15       33.43       36.25     21.99 o 
   1   2  15       88.11       66.60     19.30 o 
   2   2  15      146.15      109.52     27.22 o 
   3   2  15      100.46       78.74     28.71 o 
 -12   3  15       85.62       65.70     26.02 o 
 -11   3  15        1.17       -7.66     35.71 o 
 -10   3  15      167.06      197.76     41.69 o 
  -9   3  15       25.38        9.00     26.41 o 
  -8   3  15      171.87      234.89     35.34 o 
  -7   3  15        5.55       56.99     28.89 o 
  -6   3  15      216.94      262.24     36.26 o 
  -5   3  15       20.93        9.52     24.68 o 
  -4   3  15      217.94      211.42     32.38 o 
  -3   3  15       91.90       83.65     23.46 o 
  -2   3  15       11.90       23.00     17.66 o 
  -1   3  15      121.53       93.94     20.31 o 
   0   3  15        7.69        6.21     21.49 o 
   1   3  15       25.66       30.22     27.23 o 
   2   3  15        0.26        6.18     27.23 o 
   3   3  15       23.68       46.57     30.74 o 
 -11   4  15       25.49       39.52     22.15 o 
 -10   4  15        1.90       30.68     17.85 o 
  -9   4  15      127.05       79.52     27.46 o 
  -8   4  15       58.70       54.70     32.37 o 
  -7   4  15      132.14      124.90     29.23 o 
  -6   4  15       70.72       50.77     25.74 o 
  -5   4  15       60.25       81.11     35.73 o 
  -4   4  15       97.67      137.78     35.45 o 
  -3   4  15       36.45       40.15     18.94 o 
  -2   4  15      134.63      125.03     21.13 o 
  -1   4  15       28.35       26.91     22.61 o 
   0   4  15       62.93       37.59     22.84 o 
   1   4  15       37.95       35.23     28.03 o 
   2   4  15       32.02       58.41     29.93 o 
 -10   5  15        5.62      -19.74     26.82 o 
  -9   5  15       13.24       19.23     21.93 o 
  -8   5  15        0.06       43.83     22.04 o 
  -7   5  15        3.13       12.67     19.05 o 
  -6   5  15        8.74       24.59     25.21 o 
  -5   5  15        0.04       25.61     27.36 o 
  -4   5  15       12.25       26.40     19.07 o 
  -3   5  15        3.45      -11.86     18.14 o 
  -2   5  15        0.19        7.18     18.89 o 
  -1   5  15        1.32       26.69     24.74 o 
   0   5  15        9.66       48.31     23.66 o 
   1   5  15        0.04      -24.01     25.59 o 
  -9   6  15       21.10       38.15     32.61 o 
  -8   6  15       11.95       26.11     21.83 o 
  -7   6  15       31.59       43.13     39.44 o 
  -6   6  15       33.05       67.05     30.32 o 
  -5   6  15       14.79       41.94     29.20 o 
  -4   6  15       16.09       16.33     19.77 o 
  -3   6  15       10.62        9.13     18.34 o 
  -2   6  15        3.37       28.02     29.11 o 
  -1   6  15       20.92       -3.22     22.37 o 
   0   6  15       11.98        2.33     21.96 o 
  -6   7  15       35.34       43.45     21.75 o 
  -5   7  15        3.58       14.94     28.72 o 
  -4   7  15       25.93       53.14     31.53 o 
  -3   7  15        0.96        8.32     25.78 o 
 -11   0  16       23.79        4.72     33.11 o 
 -10   0  16      245.72      198.04    131.22 o 
  -9   0  16       28.52       22.33     29.55 o 
  -8   0  16      721.69      804.94     68.03 o 
  -7   0  16       35.94       16.66     50.12 o 
  -6   0  16      901.67      949.24     72.74 o 
  -5   0  16       75.41       52.61     37.62 o 
  -4   0  16      610.57      608.36     82.62 o 
  -3   0  16       29.39       31.90     34.20 o 
  -2   0  16      384.06      364.36     46.71 o 
  -1   0  16        5.55      -20.35     35.84 o 
   0   0  16       68.17       44.35     64.39 o 
   1   0  16       18.90       80.79     62.87 o 
   2   0  16       45.08       93.86     61.96 o 
 -11   1  16        4.58       19.39     23.39 o 
 -10   1  16        5.53       13.29     28.38 o 
  -9   1  16        6.36       38.03     21.33 o 
  -8   1  16       74.55       66.01     28.42 o 
  -7   1  16      186.59      265.44     43.80 o 
  -6   1  16        0.33        8.69     26.62 o 
  -5   1  16      369.00      343.73     36.20 o 
  -4   1  16       97.32      115.60     34.19 o 
  -3   1  16      156.28      185.13     31.67 o 
  -2   1  16       38.69       42.07     30.64 o 
  -1   1  16      185.81      155.78     42.11 o 
   0   1  16        5.50       29.44     42.40 o 
   1   1  16      131.91      104.94     65.00 o 
   2   1  16        9.33      -21.87     54.07 o 
 -11   2  16        7.88       21.53     11.77 o 
 -10   2  16        0.11       61.16     21.36 o 
  -9   2  16        3.30       35.46     35.56 o 
  -8   2  16       44.77       71.32     31.94 o 
  -7   2  16        3.19       49.03     32.26 o 
  -6   2  16       75.21      100.47     30.01 o 
  -5   2  16        0.00       10.32     24.37 o 
  -4   2  16       84.36       64.79     26.32 o 
  -3   2  16        0.07      -10.92     23.64 o 
  -2   2  16       72.17       50.56     23.84 o 
  -1   2  16        2.45       15.62     27.98 o 
   0   2  16       20.54        6.48     23.42 o 
   1   2  16        0.42       35.61     31.52 o 
   2   2  16        5.33      -12.30     27.59 o 
 -11   3  16        0.06      -33.70     33.70 o 
 -10   3  16        0.30      -11.94     20.75 o 
  -9   3  16       38.28       25.76     27.26 o 
  -8   3  16       15.64       52.66     26.76 o 
  -7   3  16        8.96       24.77     25.75 o 
  -6   3  16        0.04       36.53     27.60 o 
  -5   3  16        0.30       27.45     26.33 o 
  -4   3  16        3.57       12.77     24.79 o 
  -3   3  16        2.62       -0.47     23.28 o 
  -2   3  16       38.87       59.38     24.09 o 
  -1   3  16        1.72       20.23     29.96 o 
   0   3  16       41.78       45.18     33.16 o 
   1   3  16        0.23       24.30     60.14 o 
 -10   4  16       85.71       79.08     42.86 o 
  -9   4  16        4.09        3.85     19.17 o 
  -8   4  16       50.65       48.12     29.46 o 
  -7   4  16        0.35       41.27     28.32 o 
  -6   4  16       96.56      115.11     29.10 o 
  -5   4  16        4.70       53.02     25.34 o 
  -4   4  16      148.40      179.68     29.60 o 
  -3   4  16       19.61       15.84     22.95 o 
  -2   4  16      157.92      209.42     37.37 o 
  -1   4  16       25.09        2.68     27.83 o 
   0   4  16       49.22       34.59     27.82 o 
  -9   5  16       29.54       25.65     35.94 o 
  -8   5  16       18.32       31.09     28.54 o 
  -7   5  16       34.16       23.26     24.42 o 
  -6   5  16       14.38       22.76     24.95 o 
  -5   5  16      104.39      138.60     35.34 o 
  -4   5  16        6.37       28.21     22.86 o 
  -3   5  16      169.31      169.93     31.26 o 
  -2   5  16        6.04       20.37     28.85 o 
  -1   5  16       90.83       83.14     31.55 o 
  -6   6  16       58.00       91.81     31.33 o 
  -5   6  16       17.93       18.62     33.60 o 
  -4   6  16       30.39       29.99     27.47 o 
  -3   6  16       12.32       -1.97     26.04 o 
 -10   1  17        5.30       59.10     23.11 o 
  -9   1  17        1.01      -26.66     26.66 o 
  -8   1  17       25.93       39.35     29.16 o 
  -7   1  17        2.46       19.81     28.01 o 
  -6   1  17       13.37       53.10     28.61 o 
  -5   1  17        1.72      -15.97     25.15 o 
  -4   1  17       11.83       52.31     32.20 o 
  -3   1  17        0.39       57.20     26.81 o 
  -2   1  17       42.56       13.78     23.90 o 
  -1   1  17        9.40       40.83     40.63 o 
   0   1  17       85.72        7.39     41.87 o 
 -10   2  17       15.35       12.37     19.38 o 
  -9   2  17       87.88      118.42     41.12 o 
  -8   2  17        8.00       16.75     32.42 o 
  -7   2  17       97.55       94.80     32.70 o 
  -6   2  17       13.69       15.48     26.08 o 
  -5   2  17      132.02      120.24     28.95 o 
  -4   2  17        1.90       25.10     25.17 o 
  -3   2  17      137.69      141.01     41.43 o 
  -2   2  17        2.39       38.92     48.39 o 
  -1   2  17       28.13      119.04     44.63 o 
   0   2  17       17.85       29.01     40.38 o 
  -9   3  17       21.77       52.63     21.68 o 
  -8   3  17       51.70       72.44     28.92 o 
  -7   3  17       24.09       21.42     25.53 o 
  -6   3  17       51.08      108.49     30.81 o 
  -5   3  17       26.94       30.22     26.64 o 
  -4   3  17       89.45      104.48     27.49 o 
  -3   3  17        6.72       38.95     24.47 o 
  -2   3  17       89.12       92.63     32.72 o 
  -1   3  17        0.01       58.16     42.33 o 
  -8   4  17        3.16       14.48     28.01 o 
  -7   4  17       28.12      -13.35     28.00 o 
  -6   4  17        8.05       41.89     30.29 o 
  -5   4  17       25.26       51.31     26.07 o 
  -4   4  17        0.35       -3.77     24.04 o 
  -3   4  17       34.68       18.06     29.82 o 
  -2   4  17       41.71       -0.90     28.96 o 
  -6   5  17        0.27      -12.55     24.04 o 
  -5   5  17       11.04        6.12     24.39 o 
  -4   5  17       19.88       30.04     29.47 o 
  -9   0  18       35.05       74.92     43.96 o 
  -8   0  18        5.11       71.07     43.07 o 
  -7   0  18       79.66       94.22     43.04 o 
  -6   0  18      117.76      156.68     44.77 o 
  -5   0  18       25.49       79.83     46.12 o 
  -4   0  18      139.45      270.63     88.69 o 
  -3   0  18       16.89        2.65     35.00 o 
  -2   0  18       43.98       39.18     63.18 o 
  -9   1  18       40.42        3.03     30.93 o 
  -8   1  18       48.11       58.39     30.25 o 
  -7   1  18       45.61       65.16     29.13 o 
  -6   1  18       88.02       71.43     29.81 o 
  -5   1  18       38.10       36.95     33.35 o 
  -4   1  18       95.52       97.61     28.20 o 
  -3   1  18       35.22       71.28     27.92 o 
  -2   1  18       23.22       23.24     41.22 o 
  -8   2  18       18.89       72.56     33.50 o 
  -7   2  18       62.79        7.95     26.46 o 
  -6   2  18        2.89       17.36     26.95 o 
  -5   2  18       22.77       39.79     27.33 o 
  -4   2  18        8.68       33.53     46.43 o 
  -3   2  18        0.95       29.05     30.44 o 
  -7   3  18        4.51       41.26     31.45 o 
  -6   3  18        3.51      -12.97     26.90 o 
  -5   3  18        1.13       14.88     26.11 o 
  -4   3  18        3.26       32.87     26.70 o 
                                                 
